# Supplementary material for: Characterization of human FCRL4-positive B cells
Source: PLoS One. 2017 Jun 21;12(6):e0179793. doi: 10.1371/journal.pone.0179793 (PMC5479562; doi:10.1371/journal.pone.0179793)
Supplement: S1 Table — (XLSX) [file pone.0179793.s004.xlsx]

## Sheet: Table S1
S1 Table. SAM supervised analysis to identify genes that are differentially expressed in D4 FRCRL4+ and FCRL4- cells.
Genes overexpressed in FCRL4+ cells (527 unique genes)					Genes overexpressed in FCRL4- cells (457 unique genes)
Gene ID	Gene Name	Score(d)	Fold Change		Gene ID	Gene Name	Score(d)	Fold Change
224403_at	FCRL4	5.67809	913.111		215305_at	PDGFRA	-1.64398	0.0349591
226818_at	MPEG1	4.36636	259.563		203913_s_at	HPGD	-1.49867	0.0450699
215925_s_at	CD72	2.19641	150.241		205945_at	IL6R / CD126	-1.52493	0.0529201
210763_x_at	NCR3	1.72279	81.571		206641_at	TNFRSF17	-3.30367	0.0665491
232739_at	SPIB	2.19562	76.9747		222392_x_at	PERP	-3.99922	0.077084
204959_at	MNDA	3.08879	76.2675		203373_at	SOCS2	-1.85273	0.0787227
204249_s_at	LMO2	3.7376	70.8129		203989_x_at	F2R	-1.44567	0.08025
209469_at	GPM6A	1.04967	61.9141		202241_at	TRIB1	-7.81015	0.0820823
223343_at	MS4A7	5.67481	55.7107		204798_at	MYB	-2.45098	0.084289
216379_x_at	CD24	5.37058	53.2498		230128_at	IGL@	-1.32971	0.0851611
228056_s_at	NAPSB	3.82913	51.1966		221760_at	MAN1A1	-6.66116	0.0899096
203038_at	PTPRK	2.24639	48.3233		39248_at	AQP3	-5.09934	0.0909543
235385_at	MARCH1	2.54763	48.0381		224851_at	CDK6	-2.0692	0.094393
227198_at	AFF3	1.419	40.3921		209457_at	DUSP5	-1.89616	0.100968
228728_at	CPED1	2.77256	38.0694		228964_at	PRDM1	-3.40383	0.101269
1552386_at	GAPT	2.99227	33.2825		230493_at	SHISA2	-0.805077	0.112723
219518_s_at	ELL3 /// SERINC4	4.74903	31.956		1569040_s_at	ANKRD36BP2	-1.82598	0.117002
212561_at	DENND5A	1.84655	30.3788		225032_at	FNDC3B	-1.94984	0.118228
226844_at	MOBKL2B	2.37933	30.359		219118_at	FKBP11	-4.02878	0.119082
205987_at	CD1C	3.68936	29.5826		201195_s_at	SLC7A5	-6.6077	0.119812
209995_s_at	TCL1A	0.995994	24.286		202558_s_at	HSPA13	-1.81901	0.12367
210279_at	GPR18	7.81509	22.867		216576_x_at	IGK@ /// IGKC	-2.36113	0.124759
230983_at	FAM129C	2.03228	21.7781		209879_at	SELPLG	-1.68915	0.127823
228617_at	XAF1	2.08506	21.6743		215946_x_at	IGLL3P	-5.78976	0.12867
216080_s_at	FADS3	1.86634	21.628		213620_s_at	ICAM2	-1.5455	0.130534
231093_at	FCRL3	3.4247	19.7309		221286_s_at	MGC29506	-4.32302	0.130889
224990_at	SMIM14	7.48488	19.4293		235275_at	BMP8B	-1.12892	0.133809
225645_at	EHF	0.929127	19.2904		204255_s_at	VDR	-2.37983	0.133982
208820_at	PTK2	2.40313	18.9629		223062_s_at	PSAT1	-5.78488	0.134653
207339_s_at	LTB	2.16255	18.2848		216557_x_at	IGHA1 /// IGHD /// IGHG1 /// IGHG3 /// IGHM /// IGHV3-48 /// IGHV4-31	-1.86753	0.137916
226757_at	IFIT2	1.80483	18.0556		201397_at	PHGDH	-3.5853	0.137952
228153_at	RNF144B	3.32728	17.5927		214973_x_at	IGHD	-2.36561	0.138206
236796_at	BACH2	2.25261	17.5425		201324_at	EMP1	-3.37684	0.138636
204135_at	FILIP1L	1.15296	17.0774		217127_at	CTH	-3.28671	0.147772
225798_at	JAZF1	3.22759	16.4752		233500_x_at	CLEC2D	-1.76039	0.148609
215933_s_at	HHEX	2.1121	15.9272		226982_at	ELL2	-5.91798	0.148951
233261_at	EBF1	1.53537	15.3234		217281_x_at	IGHA1 /// IGHA2 /// IGHG1 /// IGHG2 /// IGHG3 /// IGHM /// IGHV4-31 /// LOC100126583 /// LOC100290036	-1.96948	0.149402
211138_s_at	KMO	2.93355	14.1789		229764_at	TPRG1	-1.35285	0.151267
1559078_at	BCL11A	2.31666	13.2132		214916_x_at	IGHA1 /// IGHA2 /// IGHG1 /// IGHG3 /// IGHM /// IGHV3-23 /// IGHV4-31	-3.51659	0.151677
213111_at	PIKFYVE	9.66252	12.7525		214777_at	IGKV4-1	-1.44522	0.152103
219014_at	PLAC8	7.46755	12.6755		221253_s_at	MUTED /// TXNDC5	-5.81242	0.152554
218032_at	SNN	1.51624	12.6664		222435_s_at	UBE2J1	-3.6346	0.153796
200696_s_at	GSN	1.352	12.0742		222385_x_at	SEC61A1	-2.70587	0.154392
228599_at	MS4A1/CD20	12.0144	11.4478		201566_x_at	ID2	-1.58511	0.156787
205922_at	VNN2	1.56061	11.402		216449_x_at	HSP90B1	-3.6492	0.158289
213293_s_at	TRIM22	3.10157	11.2258		220306_at	FAM46C	-2.13761	0.158919
213418_at	HSPA6	1.0521	11.0146		203474_at	IQGAP2	-2.65489	0.159353
230110_at	MCOLN2	2.69271	10.7619		217235_x_at	IGLL5 /// IGLV2-11	-1.71165	0.165562
242903_at	IFNGR1	1.93607	10.7		220565_at	CCR10	-3.89853	0.166052
215127_s_at	RBMS1	2.73507	10.6962		216510_x_at	IGHA1 /// IGHG1 /// IGHM /// IGHV3-23 /// IGHV4-31	-2.0731	0.173733
212203_x_at	IFITM3	2.13294	10.6293		216984_x_at	IGLV2-23	-1.74541	0.174519
213060_s_at	CHI3L2	2.38314	10.5558		234764_x_at	IGLV1-36	-1.6221	0.175954
1552807_a_at	SIGLEC10	1.39616	10.4712		209921_at	SLC7A11	-1.23811	0.17628
204440_at	CD83	8.07645	10.3248		201243_s_at	ATP1B1	-1.45779	0.179928
236203_at	HLA-DQA1	1.77476	10.0164		201087_at	PXN	-0.98585	0.180902
206715_at	TFEC	1.41734	10.0098		214768_x_at	IGKV1-5	-1.45766	0.182868
209682_at	CBLB	2.42674	9.95399		214669_x_at	IGKC	-6.06314	0.183516
235085_at	SGK223	2.85882	9.81116		200983_x_at	CD59	-2.69351	0.183653
223503_at	TMEM163	1.64486	9.7548		204269_at	PIM2	-2.81992	0.186349
206693_at	IL7	1.69534	9.59562		202671_s_at	PDXK	-3.18687	0.187169
208018_s_at	HCK	5.56013	9.56082		215176_x_at	IGK@ /// IGKC	-3.26632	0.187265
238009_at	SOX5	5.14471	9.5162		201204_s_at	RRBP1	-1.5767	0.190547
205128_x_at	PTGS1	1.71559	9.46333		244033_at	CEP128	-2.96176	0.190977
206983_at	CCR6	2.68076	9.37773		204900_x_at	SAP30	-2.94735	0.191895
207113_s_at	TNF	2.25918	9.33879		217258_x_at	IGLV1-40 /// IGLV1-44	-1.07722	0.193988
219457_s_at	RIN3	1.73347	9.30134		218681_s_at	SDF2L1	-1.46646	0.194355
208438_s_at	FGR	3.38059	9.18933		211048_s_at	PDIA4	-4.95498	0.194402
204994_at	MX2	3.11041	9.18568		208636_at	ACTN1	-1.02235	0.194478
227458_at	CD274	3.75855	9.1217		206729_at	TNFRSF8 / CD30	-1.45086	0.194848
205101_at	CIITA	1.44706	8.9502		204805_s_at	H1FX	-1.28487	0.196328
226748_at	LYSMD2	1.58705	8.94562		200951_s_at	CCND2	-12.199	0.198891
204581_at	CD22 (SIGLEC2)	3.69625	8.86553		200670_at	XBP1	-3.56963	0.20057
206126_at	CXCR5	2.46017	8.81221		203857_s_at	PDIA5	-2.26243	0.201284
221011_s_at	LBH	4.13755	8.67778		226750_at	LARP1B	-1.61151	0.203272
203140_at	BCL6	3.21423	8.61444		206978_at	CCR2	-2.4738	0.206895
203932_at	HLA-DMB	5.13637	8.46645		222412_s_at	SSR3	-4.41556	0.209745
225214_at	LOC100129034	1.57716	8.34971		222532_at	SRPRB	-2.86297	0.209847
203904_x_at	CD82	2.67545	8.338		226771_at	ATP8B2	-1.13132	0.211067
230391_at	CD84	2.90716	8.33031		202763_at	CASP3	-4.02781	0.21309
201315_x_at	IFITM2	2.68693	7.94262		218984_at	PUS7	-2.77405	0.213501
230389_at	FNBP1	1.60797	7.81599		219259_at	SEMA4A	-3.70186	0.213677
221044_s_at	TRIM34 /// TRIM6-TRIM34	2.65306	7.79572		216207_x_at	IGKC /// IGKV1-5 /// IGKV1D-8 /// LOC652493 /// LOC652694	-1.80255	0.215012
230108_at	ERCC6 /// PGBD3	1.23928	7.78846		1554242_a_at	COCH	-1.69076	0.215953
218076_s_at	ARHGAP17	2.72341	7.77132		229721_x_at	DERL3	-2.2468	0.216097
228315_at	ZMAT3	1.96507	7.62036		225116_at	HIPK2	-2.8307	0.216823
203233_at	IL4R	2.07792	7.47776		211650_x_at	IGHA1 /// IGHD /// IGHG1 /// IGHG3 /// IGHM /// IGHV1-69 /// IGHV3-23 /// IGHV4-31 /// LOC100126583	-1.52872	0.217194
215346_at	CD40	1.31194	7.47741		202375_at	SEC24D	-2.39291	0.22022
223422_s_at	ARHGAP24	1.61652	7.08227		211641_x_at	IGHA1 /// IGHA2 /// IGHD /// IGHG1 /// IGHG3 /// IGHM /// IGHV3-48 /// IGHV4-31 /// LOC100291917	-1.32043	0.221904
209459_s_at	ABAT	1.77865	7.0435		204998_s_at	ATF5	-1.67144	0.22486
204352_at	TRAF5	4.47848	6.99717		237461_at	NLRP7	-1.27507	0.22904
214022_s_at	IFITM1	2.27558	6.97519		202842_s_at	DNAJB9	-2.73052	0.229666
205859_at	LY86	1.67022	6.94729		211798_x_at	IGLJ3	-1.37855	0.23005
242974_at	CD47	1.66602	6.87735		223209_s_at	SELS	-4.65537	0.230888
235911_at	MFI2	3.28324	6.66179		222231_s_at	LRRC59	-3.13442	0.231888
219799_s_at	DHRS9	1.30818	6.63831		224802_at	NDFIP2	-1.63021	0.232316
208407_s_at	CTNND1	1.13822	6.60615		219505_at	CECR1	-2.64041	0.232826
235401_s_at	FCRLA	2.51624	6.57865		209681_at	SLC19A2	-1.50014	0.234891
230245_s_at	LOC283663	1.40783	6.50567		221727_at	SUB1	-2.45624	0.235242
231647_s_at	FCRL5	1.74386	6.50297		216542_x_at	IGHA1 /// IGHG1 /// IGHM	-1.82567	0.235409
202430_s_at	PLSCR1	1.20811	6.43897		214836_x_at	IGK@ /// IGKC /// IGKV1-5	-5.17148	0.236708
218974_at	SOBP	0.8825	6.42675		201160_s_at	CSDA	-1.81941	0.236715
227184_at	PTAFR	2.2834	6.33069		201399_s_at	TRAM1	-3.18475	0.237281
205098_at	CCR1	1.3856	6.22024		211908_x_at	IGKV3-20	-1.65017	0.238124
227232_at	EVL	0.972569	6.20498		230748_at	SLC16A6	-1.1939	0.238712
219836_at	ZBED2	1.68663	6.08053		202083_s_at	SEC14L1	-1.70686	0.238848
223751_x_at	TLR10	2.24452	6.07653		211576_s_at	SLC19A1	-2.35386	0.240473
238480_at	TTC39C	5.06658	6.07524		211643_x_at	IGK@ /// IGKC /// IGKV3D-15 /// LOC100510044	-1.35105	0.240656
200644_at	MARCKSL1	2.84019	5.94144		202655_at	MANF	-3.00538	0.240656
233813_at	PPP1R16B	1.54447	5.92982		225520_at	MTHFD1L	-5.24243	0.241699
229937_x_at	LILRB1 (CD85J)	3.51471	5.91562		205047_s_at	ASNS	-3.73036	0.246828
219424_at	EBI3	1.38151	5.91179		235117_at	CHAC2	-3.38648	0.246856
209828_s_at	IL16	1.89556	5.89453		202468_s_at	CTNNAL1	-1.7346	0.248937
207861_at	CCL22	1.33997	5.85214		227037_at	PLD6	-1.14611	0.250821
214366_s_at	ALOX5	1.96699	5.82872		223325_at	TXNDC11	-2.2707	0.252012
200885_at	RHOC	2.38958	5.76909		200616_s_at	MLEC	-2.03133	0.25238
224374_s_at	EMILIN2	3.2352	5.72319		202236_s_at	SLC16A1	-1.43693	0.252973
210538_s_at	BIRC3	3.80583	5.71274		212592_at	IGJ	-7.53055	0.254009
202524_s_at	SPOCK2	2.4348	5.7071		200924_s_at	SLC3A2	-2.71651	0.255173
223583_at	TNFAIP8L2	2.02793	5.49625		1553954_at	ALG14	-1.75448	0.255355
229597_s_at	WDFY4	3.10261	5.49427		209340_at	UAP1	-2.28181	0.260164
212671_s_at	HLA-DQA1 /// HLA-DQA2	6.54422	5.4447		209186_at	ATP2A2	-4.13602	0.260995
209379_s_at	FAM190B	2.35616	5.44273		200889_s_at	SSR1	-2.53815	0.262787
213272_s_at	TMEM159	1.05146	5.42667		212110_at	SLC39A14	-5.04338	0.263489
203271_s_at	UNC119	2.46847	5.39868		224342_x_at	LOC96610	-1.06582	0.264806
1559263_s_at	PPIL4 /// ZC3H12D	2.99486	5.34923		238021_s_at	CRNDE	-1.29047	0.265071
207826_s_at	ID3	1.67475	5.33047		204562_at	IRF4	-4.77674	0.267628
204137_at	GPR137B	1.28684	5.32921		218073_s_at	TMEM48	-1.75217	0.268718
214722_at	NOTCH2NL	2.33549	5.32658		203066_at	CHST15	-1.40819	0.273588
229872_s_at	LOC100132999	1.39532	5.29672		200628_s_at	WARS	-1.7244	0.273913
203881_s_at	DMD	1.67491	5.29651		202223_at	STT3A	-1.92657	0.277579
211105_s_at	NFATC1	2.12783	5.26192		223243_s_at	EDEM3	-1.09769	0.278827
207677_s_at	NCF4	5.24324	5.23889		201200_at	CREG1	-1.77707	0.279371
224735_at	CYBASC3	3.61088	5.22127		230659_at	EDEM1	-4.0545	0.279699
203603_s_at	ZEB2	1.2185	5.20675		225512_at	ZBTB38	-3.15755	0.279913
201260_s_at	SYPL1	8.81686	5.17589		1558080_s_at	DNAJC3	-3.69096	0.280384
207992_s_at	AMPD3	1.58588	5.15561		201021_s_at	DSTN	-2.86563	0.281287
203186_s_at	S100A4	3.00658	5.15429		212345_s_at	CREB3L2	-2.53067	0.281397
212956_at	TBC1D9	4.85352	5.10812		200825_s_at	HYOU1	-4.54353	0.281855
202086_at	MX1	2.62799	5.10005		206632_s_at	APOBEC3B	-2.68404	0.282987
228698_at	SOX7	1.03245	5.07052		211936_at	HSPA5	-3.7854	0.284883
208121_s_at	PTPRO	2.88565	5.01674		203200_s_at	MTRR	-4.90234	0.286586
214643_x_at	BIN1	2.06981	5.01416		222977_at	SURF4	-2.5608	0.288215
242814_at	SERPINB9	1.05134	4.99547		200968_s_at	PPIB	-3.70905	0.290354
212774_at	ZNF238	3.35215	4.9733		218927_s_at	CHST12	-1.74732	0.290882
205671_s_at	HLA-DOB	2.72594	4.92257		216044_x_at	FAM69A	-1.52473	0.291638
221491_x_at	HLA-DRB1 /// HLA-DRB3 /// HLA-DRB4 /// HLA-DRB5 /// LOC100133661 /// LOC100294036 /// LOC100509582 /// LOC100510495 /// LOC100510519	0.911404	4.91407		206574_s_at	PTP4A3	-1.95929	0.291771
202114_at	SNX2	3.69958	4.85847		202368_s_at	TRAM2	-1.81659	0.292344
236293_at	RHOH	2.04995	4.81808		219410_at	TMEM45A	-0.778944	0.2926
229354_at	AHRR	1.38338	4.79691		209267_s_at	SLC39A8	-2.7099	0.293962
223287_s_at	FOXP1	8.90705	4.79108		223054_at	DNAJB11	-4.5887	0.294306
1564310_a_at	PARP15	2.16664	4.79102		225071_at	NUS1	-3.00173	0.294912
204882_at	ARHGAP25	3.43599	4.76466		222805_at	MANEA	-1.86115	0.297612
204484_at	PIK3C2B	2.41438	4.75345		202433_at	SLC35B1	-3.42367	0.297711
210044_s_at	LYL1	3.08215	4.72249		223020_at	CLPTM1L	-4.75225	0.298336
202390_s_at	HTT	1.20325	4.71759		210512_s_at	VEGFA	-1.63558	0.298746
218543_s_at	PARP12	2.33856	4.71407		204033_at	TRIP13	-4.29254	0.299072
210042_s_at	CTSZ	2.23798	4.71242		212295_s_at	SLC7A1	-4.99315	0.3004
206991_s_at	CCR5	0.792013	4.70859		242939_at	TFDP1	-1.46856	0.302134
211962_s_at	ZFP36L1	7.53988	4.67828		213129_s_at	GCSH	-2.71054	0.302877
202464_s_at	PFKFB3	2.95859	4.65203		222774_s_at	NETO2	-1.90351	0.303668
201850_at	CAPG	5.94202	4.6502		223413_s_at	LYAR	-2.18935	0.304954
224451_x_at	ARHGAP9	5.52596	4.62109		241937_s_at	WDR4	-3.04605	0.305664
230252_at	LPAR5	2.14011	4.5802		201096_s_at	ARF4	-2.42587	0.306262
212813_at	JAM3	1.72404	4.55631		218035_s_at	RBM47	-1.60902	0.30711
202732_at	PKIG	3.51991	4.54701		224983_at	SCARB2	-1.72114	0.308437
218765_at	SIDT2	2.11345	4.52141		212501_at	CEBPB	-2.30636	0.30944
59644_at	BMP2K	4.16152	4.51317		1564494_s_at	P4HB	-1.06653	0.310494
213572_s_at	SERPINB1	2.80653	4.45608		208853_s_at	CANX	-2.65795	0.312991
218640_s_at	PLEKHF2	3.54664	4.45236		212527_at	PPPDE2	-1.75965	0.313088
206385_s_at	ANK3	1.01783	4.44779		224630_at	ERLEC1	-1.84275	0.315726
209558_s_at	HIP1R	3.65775	4.44666		200895_s_at	FKBP4	-2.53335	0.316222
225564_at	SPATA13	1.27524	4.37422		230172_at	IFI27L1	-1.67837	0.316251
218992_at	PLGRKT	1.82484	4.35455		203725_at	GADD45A	-1.41922	0.31626
223162_s_at	KIAA1147	1.85833	4.22509		225143_at	SFXN4	-2.59765	0.316832
204174_at	ALOX5AP	1.5285	4.21388		216705_s_at	ADA	-1.37046	0.317133
212098_at	LOC151162 /// MGAT5	2.16278	4.20737		226150_at	PPAPDC1B	-2.05674	0.317352
224733_at	CMTM3	1.99182	4.19835		218696_at	EIF2AK3	-2.60226	0.318701
238429_at	TMEM71	1.47387	4.19442		207396_s_at	ALG3	-1.8323	0.31934
227609_at	EPSTI1	2.347	4.19421		217850_at	GNL3	-4.78977	0.320035
217763_s_at	RAB31	3.19961	4.18096		212989_at	SGMS1	-1.16566	0.320374
201331_s_at	STAT6	6.25831	4.17982		203971_at	SLC31A1	-1.30758	0.320894
202269_x_at	GBP1	3.18122	4.16768		207707_s_at	SEC13	-2.86123	0.322184
205180_s_at	ADAM8	1.26393	4.16264		225706_at	GLCCI1	-3.36701	0.322395
206687_s_at	PTPN6 (SHP1)	6.35611	4.12703		200929_at	TMED10	-2.52802	0.322927
225175_s_at	SLC44A2	1.77701	4.12553		226025_at	ANKRD28	-2.64314	0.324392
206011_at	CASP1	2.82055	4.11478		225440_at	AGPAT3	-1.51409	0.325815
209795_at	CD69	5.75036	4.10949		203827_at	WIPI1	-1.10813	0.329397
200788_s_at	PEA15	3.07517	4.05722		222753_s_at	SPCS3	-2.27795	0.329977
218223_s_at	PLEKHO1	2.06419	4.0201		226686_at	CISD2	-2.81465	0.331141
202656_s_at	SERTAD2	2.02461	4.00107		218358_at	CRELD2	-4.22234	0.332733
210105_s_at	FYN	2.5365	3.9924		57082_at	LDLRAP1	-1.49361	0.333082
222150_s_at	PION	2.07839	3.95404		203397_s_at	GALNT3	-1.7565	0.33332
204057_at	IRF8	3.06407	3.93799		1553678_a_at	ITGB1	-1.77005	0.334017
235230_at	PLCXD2	1.58211	3.91703		201391_at	TRAP1	-3.14672	0.334164
202748_at	GBP2	3.31781	3.91162		202722_s_at	GFPT1	-1.82633	0.336706
211474_s_at	SERPINB6	1.86805	3.90941		200755_s_at	CALU	-1.1877	0.338184
221601_s_at	FAIM3	2.76444	3.90684		203201_at	PMM2	-1.62725	0.338426
207777_s_at	SP140	5.42795	3.90602		203092_at	TIMM44	-1.57101	0.339749
228670_at	TEP1	1.6986	3.90384		203967_at	CDC6	-1.81906	0.340722
204866_at	PHF16	5.59554	3.89941		201011_at	RPN1	-2.69882	0.342277
203118_at	PCSK7	2.11515	3.88769		234994_at	TMEM200A	-1.37792	0.342692
223562_at	PARVG	1.32292	3.85987		219920_s_at	GMPPB	-1.56434	0.342831
202022_at	ALDOC	1.86085	3.83909		207628_s_at	WBSCR22	-4.45754	0.34462
221765_at	UGCG	1.81045	3.83875		201577_at	NME1	-10.3295	0.345137
222915_s_at	BANK1	3.58395	3.82587		207121_s_at	MAPK6	-4.31661	0.345484
210889_s_at	FCGR2B (CD32B)	2.18258	3.82392		201923_at	PRDX4	-3.66612	0.345912
226878_at	HLA-DOA	4.775	3.82174		202857_at	CNPY2	-5.33263	0.345915
228793_at	JMJD1C	1.26888	3.80777		201625_s_at	INSIG1	-2.09787	0.345951
209480_at	HLA-DQB1	2.62162	3.80632		225342_at	AK4	-1.35077	0.346264
228234_at	TICAM2 /// TMED7-TICAM2	4.02561	3.79726		208939_at	SEPHS1	-2.08994	0.346576
244023_at	SYK	2.59834	3.78582		222646_s_at	ERO1L	-5.64562	0.348868
203006_at	INPP5A	1.29127	3.7665		228737_at	TOX2	-2.22784	0.348887
221565_s_at	CALHM2	4.56033	3.76154		208916_at	SLC1A5	-2.11447	0.349333
203837_at	MAP3K5	2.67693	3.75535		221553_at	MAGT1	-1.83152	0.349742
211771_s_at	POU2F2	1.50222	3.69218		203343_at	UGDH	-1.86407	0.3506
203569_s_at	OFD1	2.27233	3.68223		232231_at	RUNX2	-1.38756	0.35167
228231_at	SNX8	0.837384	3.65632		218194_at	REXO2	-7.64914	0.351707
212672_at	ATM	2.70405	3.65574		202195_s_at	TMED5	-1.80517	0.35187
209762_x_at	SP110	3.98214	3.63959		211275_s_at	GYG1	-6.97441	0.352184
1563674_at	FCRL2	3.12333	3.639		203560_at	GGH	-2.37799	0.35265
201425_at	ALDH2	1.45358	3.61761		211430_s_at	IGHG1 /// IGHG2 /// IGHM /// IGHV4-31	-11.379	0.353924
201362_at	IVNS1ABP	2.75856	3.59227		230011_at	MEI1	-1.51683	0.35508
226850_at	SUMF1	1.05772	3.59035		244519_at	ASXL1	-3.79558	0.355611
227224_at	RALGPS2	3.00052	3.56281		232209_x_at	HM13	-1.53256	0.356742
225775_at	TSPAN33	2.156	3.55815		203374_s_at	TPP2	-2.9088	0.357287
206255_at	BLK	2.40945	3.54021		203484_at	SEC61G	-3.26851	0.358022
212632_at	STX7	2.99267	3.53416		219402_s_at	DERL1	-4.08862	0.358315
226122_at	PLEKHG1	1.98719	3.51668		223299_at	SEC11C	-3.21877	0.358396
224701_at	PARP14	2.0908	3.51248		209790_s_at	CASP6	-1.99477	0.359338
206082_at	HCP5	4.42454	3.50562		209501_at	CDR2	-1.85512	0.360327
223220_s_at	PARP9	2.90098	3.49973		203192_at	ABCB6	-0.861165	0.361453
201432_at	CAT	5.37349	3.49639		218257_s_at	UGGT1	-1.19483	0.361982
217783_s_at	YPEL5	3.59524	3.45797		202431_s_at	MYC	-1.76877	0.363243
202499_s_at	SLC2A3	2.71069	3.45103		209314_s_at	HBS1L	-2.00671	0.36403
221969_at	PAX5	8.02229	3.43808		218203_at	ALG5	-3.99954	0.364088
219165_at	PDLIM2	0.774352	3.42874		209017_s_at	LONP1	-2.58056	0.364156
222512_at	NUB1	1.80699	3.42635		200698_at	KDELR2	-2.48639	0.365266
208890_s_at	PLXNB2	1.36646	3.42604		217977_at	SEPX1	-3.24764	0.365631
212998_x_at	HLA-DQB1 /// LOC100133583	3.73992	3.42441		202027_at	TMEM184B	-1.65628	0.366068
227677_at	JAK3	3.60835	3.4205		229711_s_at	MDM2	-1.51686	0.366346
226459_at	PIK3AP1	4.61761	3.41509		208982_at	PECAM1	-0.893776	0.370199
212547_at	BRD3	1.96024	3.41008		204695_at	CDC25A	-1.63703	0.370968
204638_at	ACP5	1.03591	3.40895		221853_s_at	NOMO1 /// NOMO2 /// NOMO3	-3.90557	0.373135
226879_at	HVCN1	1.58496	3.3592		209825_s_at	UCK2	-2.24101	0.374989
219471_at	KIAA0226L	2.19325	3.35475		201516_at	SRM	-2.14678	0.375384
206181_at	SLAMF1	2.46168	3.35012		213113_s_at	SLC43A3	-2.87805	0.376096
208914_at	GGA2	1.82616	3.33884		221597_s_at	TMEM208	-1.96603	0.376992
231866_at	LNPEP	2.72349	3.32497		221932_s_at	GLRX5	-2.63766	0.377301
208760_at	UBE2I	1.07046	3.32169		209434_s_at	PPAT	-1.65519	0.377834
228771_at	ADRBK2	2.05316	3.29582		201005_at	CD9	-0.727501	0.379317
50221_at	TFEB	4.19304	3.29248		208689_s_at	RPN2	-3.16862	0.379608
74694_s_at	RABEP2	2.2338	3.28409		222432_s_at	CCDC47	-1.89939	0.380429
202769_at	CCNG2	2.97922	3.27589		226430_at	RELL1	-1.82969	0.381955
226431_at	FAM117B	1.93669	3.26556		201475_x_at	MARS	-3.54646	0.38214
213045_at	MAST3	2.00429	3.25905		217898_at	EMC7	-4.61273	0.382426
203281_s_at	UBA7	1.88845	3.25578		201014_s_at	PAICS	-3.22659	0.382509
34210_at	CD52	3.40779	3.24975		203931_s_at	MRPL12	-2.06565	0.385242
226530_at	BMF	1.34679	3.24748		200917_s_at	SRPR	-1.02401	0.385457
208997_s_at	UCP2	2.27929	3.24442		201821_s_at	TIMM17A	-3.24015	0.385872
226474_at	NLRC5	2.50828	3.22515		200643_at	HDLBP	-2.56132	0.386181
237753_at	IL21R	1.4106	3.22169		224629_at	LMAN1	-4.96313	0.386204
218700_s_at	RAB7L1	5.13703	3.21051		202284_s_at	CDKN1A	-3.9808	0.38629
226272_at	RCAN3	3.2463	3.20656		200805_at	LMAN2	-1.76251	0.387966
217853_at	TNS3	1.69598	3.19775		203646_at	FDX1	-1.96986	0.388527
203332_s_at	INPP5D	3.07871	3.1877		209152_s_at	TCF3	-2.09863	0.389899
224925_at	PREX1	1.4427	3.18011		224679_at	MESDC2	-1.56704	0.390838
204912_at	IL10RA	3.13645	3.17683		229147_at	RASSF6	-0.831772	0.391028
212748_at	MKL1	1.26218	3.17367		213416_at	ITGA4	-2.14356	0.391213
222450_at	PMEPA1	2.33761	3.17242		226743_at	SLFN11	-1.71421	0.391247
214693_x_at	NBPF10	1.69519	3.16616		209273_s_at	ISCA1	-2.59947	0.391384
203185_at	RASSF2	4.27961	3.14636		220688_s_at	MRTO4	-2.70561	0.391912
203879_at	PIK3CD	2.22897	3.1289		202746_at	ITM2A	-1.1891	0.391916
200972_at	TSPAN3	4.09847	3.12624		47069_at	PRR5	-1.33381	0.392446
203710_at	ITPR1	2.33578	3.12216		201889_at	FAM3C	-2.00617	0.392572
200934_at	DEK	5.75275	3.08982		209398_at	HIST1H1C	-1.78093	0.392897
213069_at	HEG1	2.19795	3.08249		209509_s_at	DPAGT1	-3.22283	0.394339
238900_at	HLA-DRB1 /// HLA-DRB3 /// HLA-DRB4 /// HLA-DRB5 /// LOC100294036 /// LOC100510495	0.940712	3.07717		219110_at	GAR1	-1.81802	0.394835
228298_at	FAM113B	3.83929	3.07597		1552257_a_at	TTLL12	-1.71465	0.394983
227697_at	SOCS3	1.40641	3.06862		226005_at	UBE2G1	-2.49859	0.395686
209760_at	KIAA0922	3.81503	3.05623		217855_x_at	SDF4	-2.89604	0.396129
228622_s_at	DNAJC4	1.80147	3.04204		212048_s_at	YARS	-3.39297	0.396207
210663_s_at	KYNU	2.33534	3.03296		224461_s_at	AIFM2	-1.34081	0.396413
218518_at	FAM13B	2.11374	3.01798		212460_at	SPTSSA	-2.72136	0.39706
220577_at	GVINP1	2.37468	3.01303		201239_s_at	SPCS2	-2.98301	0.397145
216835_s_at	DOK1	0.959364	3.00239		209100_at	IFRD2	-1.84997	0.397337
227056_at	KIAA0141	1.12225	2.99559		222620_s_at	DNAJC1	-3.4825	0.400495
225415_at	DTX3L	8.03635	2.99408		212193_s_at	LARP1	-1.17106	0.400607
221718_s_at	AKAP13	1.80382	2.98446		228280_at	ZC3HAV1L	-1.23758	0.402232
223218_s_at	NFKBIZ	4.80822	2.96742		212333_at	FAM98A	-3.62501	0.402256
202964_s_at	RFX5	1.82031	2.96024		224700_at	STT3B	-7.97532	0.403597
203241_at	UVRAG	2.05439	2.92912		229594_at	SPTY2D1	-2.16895	0.406028
218396_at	VPS13C	3.25868	2.92413		201323_at	EBNA1BP2	-2.98949	0.406069
203610_s_at	TRIM38	1.27144	2.92198		204785_x_at	IFNAR2	-2.57786	0.406688
227811_at	FGD3	1.63639	2.91328		202613_at	CTPS	-2.67644	0.406972
222088_s_at	SLC2A14 /// SLC2A3	2.64987	2.91229		225252_at	SRXN1	-0.861112	0.407122
205126_at	VRK2	3.30757	2.91068		218016_s_at	POLR3E	-2.75681	0.407172
227607_at	STAMBPL1	2.95257	2.90373		208864_s_at	TXN	-5.42761	0.408215
206398_s_at	CD19	5.60585	2.90365		218350_s_at	GMNN	-4.10107	0.408497
232597_x_at	SRSF2IP	1.27045	2.90284		1555950_a_at	CD55	-1.3405	0.408561
212493_s_at	SETD2	1.96039	2.90124		212685_s_at	TBL2	-2.83745	0.409817
204192_at	CD37	1.01068	2.89345		218615_s_at	TMEM39A	-1.01533	0.410786
225845_at	ZBTB44	2.66877	2.88709		218189_s_at	NANS	-2.51655	0.41306
209034_at	PNRC1	3.61345	2.8847		223513_at	CENPJ	-1.73474	0.413423
228258_at	TBC1D10C	2.46455	2.87479		217800_s_at	NDFIP1	-1.41482	0.413766
223358_s_at	PDE7A	7.87929	2.87273		208836_at	ATP1B3	-3.8296	0.41426
213618_at	ARAP2	1.98005	2.86343		204142_at	ENOSF1	-1.45745	0.414368
214791_at	SP140L	2.55464	2.85557		201912_s_at	GSPT1	-4.78884	0.414722
221485_at	B4GALT5	1.41992	2.84375		229220_x_at	NOM1	-1.47593	0.414904
203765_at	GCA	3.69249	2.83805		215379_x_at	IGLC7 /// IGLV1-44	-2.69559	0.415244
218913_s_at	GMIP	1.80967	2.82927		200087_s_at	TMED2	-6.19702	0.41632
201302_at	ANXA4	1.98701	2.8245		202715_at	CAD	-1.38497	0.417443
227353_at	TMC8	1.83551	2.82375		202177_at	GAS6	-0.846251	0.418215
222062_at	IL27RA	1.29083	2.82303		223056_s_at	XPO5	-1.65921	0.418352
219183_s_at	CYTH4	1.18132	2.81806		203405_at	PSMG1	-3.65092	0.418593
201959_s_at	MYCBP2	1.88731	2.81648		213440_at	RAB1A	-0.987858	0.419598
203923_s_at	CYBB	2.34166	2.80954		220495_s_at	TXNDC15	-2.70236	0.421079
221666_s_at	PYCARD	3.04201	2.8049		201873_s_at	ABCE1	-2.51783	0.421447
221864_at	ORAI3	1.5235	2.79383		206896_s_at	GNG7	-1.89909	0.421853
204019_s_at	SH3YL1	1.1426	2.78723		202402_s_at	CARS	-1.7865	0.422415
213137_s_at	PTPN2	2.4719	2.77787		218465_at	TMEM33	-1.2314	0.423251
212914_at	CBX7	1.01771	2.77677		205324_s_at	FTSJ1	-1.96168	0.423767
209683_at	FAM49A	1.03028	2.77533		223070_at	SELK	-2.71906	0.424651
214177_s_at	PBXIP1	2.81909	2.77443		201004_at	SSR4	-3.5585	0.425876
217931_at	CNPY3	1.59874	2.77416		201739_at	SGK1	-2.2771	0.426054
200940_s_at	RERE	2.90393	2.763		201599_at	OAT	-4.7289	0.426107
227152_at	KIAA1551	2.78836	2.75759		201349_at	SLC9A3R1	-2.84626	0.426185
204362_at	SKAP2	6.30687	2.75388		218826_at	SLC35F2	-1.34146	0.427061
228869_at	SNX20	2.2223	2.74791		212160_at	XPOT	-6.62145	0.427335
1552264_a_at	MAPK1	1.3647	2.74456		201914_s_at	SEC63	-2.64738	0.427543
1565752_at	FGD2	1.1356	2.73839		202475_at	TMEM147	-2.40227	0.427868
226665_at	AHSA2	0.929113	2.71103		210243_s_at	B4GALT3	-1.66755	0.427986
231406_at	ORAI2	1.68652	2.70051		1564520_s_at	PRMT5	-1.87899	0.428168
212507_at	TMEM131	4.38117	2.69126		223001_at	OSTC	-3.89385	0.42818
226713_at	CCDC50	1.12125	2.67756		218254_s_at	SAR1B	-2.86309	0.428398
218501_at	ARHGEF3	3.02173	2.67557		213302_at	PFAS	-1.86845	0.428819
205297_s_at	CD79B	2.51297	2.66963		225578_at	MZT1	-2.57847	0.430076
200839_s_at	CTSB	2.28484	2.66745		203744_at	HMGB3	-1.83035	0.430449
1555349_a_at	ITGB2	2.07662	2.66217		202771_at	FAM38A	-2.25043	0.430608
203607_at	INPP5F	1.2281	2.66068		210385_s_at	ERAP1	-1.691	0.431281
200965_s_at	ABLIM1	1.7475	2.6555		212119_at	RHOQ	-1.32352	0.431919
226820_at	ZNF362	1.44892	2.65537		202061_s_at	SEL1L	-2.54497	0.433141
204960_at	PTPRCAP	3.26442	2.64889		208624_s_at	EIF4G1	-1.87355	0.433474
218387_s_at	PGLS	2.63075	2.63876		224932_at	CHCHD10	-1.49206	0.434027
223391_at	SGPP1	3.62733	2.63152		222404_x_at	PTPLAD1	-3.37094	0.435063
208944_at	TGFBR2	1.66938	2.62907		224595_at	SLC44A1	-1.29162	0.437424
227435_at	KIAA2018	1.3018	2.61451		202418_at	YIF1A	-1.63236	0.437963
203217_s_at	ST3GAL5	2.30419	2.61229		225433_at	GTF2A1	-2.92323	0.437972
208056_s_at	CBFA2T3	1.96031	2.60932		204744_s_at	IARS	-7.03729	0.438101
216060_s_at	DAAM1	3.87331	2.60532		208087_s_at	ZBP1	-0.836101	0.438187
202181_at	KIAA0247	1.50187	2.60305		205353_s_at	PEBP1	-3.2655	0.438622
202501_at	MAPRE2	5.77646	2.60097		204836_at	GLDC	-4.30989	0.438709
213457_at	MFHAS1	0.745371	2.59926		235103_at	MAN2A1	-1.47586	0.438763
203659_s_at	TRIM13	1.33566	2.58949		203664_s_at	POLR2D	-2.1308	0.439064
209984_at	KDM4C	1.64211	2.58124		201690_s_at	TPD52	-2.39585	0.439387
231747_at	CYSLTR1	2.93103	2.57507		201574_at	ETF1	-2.98806	0.440256
202902_s_at	CTSS	5.33672	2.57413		218193_s_at	GOLT1B	-1.78975	0.44074
211284_s_at	GRN	2.6678	2.57059		225291_at	PNPT1	-2.29381	0.442102
202864_s_at	SP100	4.14921	2.57015		208972_s_at	ATP5G1	-1.81112	0.442933
224571_at	IRF2BP2	0.946653	2.56037		212417_at	SCAMP1	-0.946116	0.444247
227134_at	SYTL1	2.48958	2.55962		203023_at	NOP16	-1.10517	0.444324
203513_at	SPG11	3.12035	2.55631		209567_at	RRS1	-1.1205	0.444876
31845_at	ELF4	3.1946	2.55063		201307_at	SEPT11	-2.22648	0.445454
225230_at	DRAM2	4.09316	2.53068		212900_at	SEC24A	-1.60654	0.445495
229713_at	PIP4K2A	2.64436	2.53027		206102_at	GINS1	-2.86851	0.446974
204198_s_at	RUNX3	7.01387	2.53022		201568_at	UQCRQ	-4.44929	0.447864
201312_s_at	SH3BGRL	5.11122	2.52843		224789_at	DCAF12	-1.24202	0.448124
210754_s_at	LYN	4.69789	2.52823		201145_at	HAX1	-2.27466	0.44915
227074_at	LOC100131564	1.04606	2.52148		202483_s_at	RANBP1	-3.71902	0.449633
202716_at	PTPN1	2.90861	2.52109		218989_x_at	SLC30A5	-1.47823	0.450541
236301_at	IKZF3	2.03059	2.51815		225621_at	ALG2	-3.03782	0.450615
226382_at	CAMK1D /// LOC283070	1.09859	2.51695		218170_at	ISOC1	-2.90289	0.450925
209198_s_at	SYT11	0.83088	2.51203		208290_s_at	EIF5	-1.74147	0.451207
225181_at	ARID1B	2.41182	2.5118		202047_s_at	CBX6	-2.55974	0.451844
47105_at	DUS2L	2.40444	2.51072		211868_x_at	IGHA1 /// IGHA2 /// IGHD /// IGHG1 /// IGHG2 /// IGHG3 /// IGHM /// IGHV3-48 /// IGHV4-31 /// LOC100126583 /// LOC100291917	-0.962582	0.45322
230925_at	APBB1IP	3.26315	2.50508		218156_s_at	TSR1	-1.74063	0.453492
201297_s_at	MOBKL1B	5.04536	2.50333		208828_at	POLE3	-5.08693	0.455289
206584_at	LY96	0.98461	2.49467		222875_at	DHX33	-1.9913	0.455443
221816_s_at	PHF11	3.54698	2.4944		223857_x_at	TMEM85	-3.57021	0.455842
1552611_a_at	JAK1	3.67835	2.49349		203164_at	SLC33A1	-1.58029	0.456126
200904_at	HLA-E	2.31031	2.49293		224882_at	ACSS1	-1.00455	0.456174
203656_at	FIG4	2.62471	2.49159		201662_s_at	ACSL3	-3.03417	0.456284
242195_x_at	NUMBL	1.7268	2.48677		209123_at	QDPR	-1.26454	0.45702
225629_s_at	ZBTB4	1.64693	2.48275		225853_at	GNPNAT1	-2.22719	0.457151
235879_at	MBNL1	1.15097	2.47778		218188_s_at	TIMM13	-1.93965	0.457923
203685_at	BCL2	1.10515	2.47547		208336_s_at	TECR	-1.64576	0.458768
200920_s_at	BTG1	2.12897	2.47309		212248_at	MTDH	-4.98829	0.459162
228492_at	USP9Y	0.783097	2.46341		210296_s_at	PEX2	-3.55569	0.459702
225050_at	ZNF512	1.72414	2.46214		217834_s_at	SYNCRIP	-2.80103	0.4604
213545_x_at	SNX3	6.52135	2.45878		200925_at	COX6A1	-3.85882	0.460446
209734_at	NCKAP1L	1.00004	2.45581		223306_at	EBPL	-2.81478	0.461769
223474_at	IRF2BPL	5.07212	2.42807		231839_at	PDE12	-1.72928	0.461831
203376_at	CDC40	2.58827	2.42715		204502_at	SAMHD1	-1.15535	0.461942
227319_at	KLHL36	1.35993	2.42675		203102_s_at	MGAT2	-3.14379	0.461946
212899_at	CDK19	2.48464	2.42065		201000_at	AARS	-2.89851	0.462665
212111_at	STX12	1.8174	2.41371		223128_at	FOXRED1	-1.20243	0.46488
227478_at	SETBP1	2.3143	2.39356		201123_s_at	EIF5A	-1.79647	0.465786
208268_at	ADAM28	0.75117	2.39177		224643_at	PRRC1	-1.80612	0.466583
236295_s_at	NLRC3	1.50922	2.39028		208693_s_at	GARS	-4.03036	0.466691
1556821_x_at	DLEU2	1.0365	2.37941		213523_at	CCNE1	-2.73611	0.466719
201810_s_at	SH3BP5	1.78372	2.37736		211953_s_at	IPO5	-1.87379	0.466768
203286_at	RNF44	1.28837	2.37631		228583_at	LIN52	-1.78621	0.467782
225407_at	MBP	1.21236	2.37095		222680_s_at	DTL	-1.7523	0.467993
225570_at	SLC41A1	1.09439	2.37025		218497_s_at	RNASEH1	-1.92046	0.46836
203581_at	RAB4A	1.8569	2.36889		201186_at	LRPAP1	-1.87453	0.468971
220956_s_at	EGLN2	1.74364	2.36819		202788_at	MAPKAPK3	-2.18925	0.468998
204765_at	ARHGEF5	1.21047	2.3673		221677_s_at	DONSON	-2.16841	0.469906
217984_at	RNASET2	2.42323	2.36505		208757_at	TMED9	-0.975437	0.470199
203317_at	PSD4	1.98329	2.36072		222037_at	MCM4	-1.86585	0.470476
203906_at	IQSEC1	1.92686	2.35849		203136_at	RABAC1	-1.62472	0.47071
220059_at	STAP1	2.3221	2.35381		226193_x_at	CBWD1	-4.80663	0.471414
214864_s_at	GRHPR	3.08972	2.3483		225866_at	RPF2	-3.95574	0.471716
213138_at	ARID5A	0.773331	2.34816		205048_s_at	PSPH	-0.556518	0.471754
212827_at	IGHM	3.61901	2.33663		209674_at	CRY1	-1.37183	0.47202
221230_s_at	ARID4B	2.75908	2.31806		204079_at	TPST2	-2.08529	0.472909
202205_at	VASP	1.86126	2.31166		201478_s_at	DKC1	-2.0906	0.474435
228787_s_at	BCAS4	1.01615	2.31068		223035_s_at	FARSB	-1.98974	0.474724
201010_s_at	TXNIP	4.95322	2.30678		206050_s_at	RNH1	-3.03942	0.475005
1552497_a_at	SLAMF6	1.68164	2.30642		215947_s_at	FAM136A	-3.12404	0.475228
202395_at	NSF	2.83736	2.30627		227087_at	INPP4A	-2.15891	0.476493
228242_at	N4BP2	1.14854	2.30482		204244_s_at	DBF4	-3.53769	0.477607
203882_at	IRF9	2.40075	2.29866		1554572_a_at	SUV39H2	-1.50148	0.480288
203791_at	DMXL1	3.09657	2.29291		222428_s_at	LARS	-3.43174	0.480449
217916_s_at	FAM49B	2.7567	2.28849		203087_s_at	KIF2A	-7.44762	0.480719
226683_at	SNX18	2.39833	2.28753		206656_s_at	APMAP	-3.62278	0.481119
203964_at	NMI	3.71842	2.28579		227291_s_at	BOLA3	-2.54493	0.481369
214594_x_at	ATP8B1	1.0142	2.28555		227220_at	NFXL1	-0.946705	0.483183
213036_x_at	ATP2A3	1.82009	2.2838		218512_at	WDR12	-2.55555	0.483309
202386_s_at	KIAA0430	1.32664	2.27261		226345_at	ARL5B	-1.80691	0.4838
204588_s_at	SLC7A7	3.34906	2.26992		201016_at	EIF1AX	-3.1904	0.484032
228394_at	STK10	0.829433	2.26662		220651_s_at	MCM10	-1.51699	0.484284
228286_at	GEN1	1.76475	2.26657		209150_s_at	TM9SF1	-1.64139	0.485138
204034_at	ETHE1	2.10776	2.26402		222843_at	FIGNL1	-2.56511	0.485265
228030_at	RBM6	1.11625	2.26307		200969_at	SERP1	-2.03666	0.485381
201814_at	TBC1D5	2.2721	2.25352		200875_s_at	NOP56	-3.01919	0.486423
234339_s_at	GLTSCR2	1.39287	2.24674		205632_s_at	PIP5K1B	-1.70961	0.48647
224583_at	COTL1	6.85024	2.24007		218096_at	AGPAT5	-1.81635	0.486988
208634_s_at	MACF1	1.90445	2.23499		201587_s_at	IRAK1	-4.46352	0.486991
1555797_a_at	ARPC5	2.69188	2.23356		201066_at	CYC1	-3.48086	0.487243
225019_at	CAMK2D	1.97576	2.22774		200692_s_at	HSPA9	-4.5188	0.488354
226673_at	SH2D3C	1.88019	2.22586		225929_s_at	RNF213	-1.53051	0.488664
202080_s_at	TRAK1	2.18574	2.22555		204905_s_at	EEF1E1	-1.56515	0.489552
203037_s_at	MTSS1	3.02039	2.22208		203711_s_at	HIBCH	-1.20305	0.491618
201613_s_at	AP1G2	1.60013	2.22053		200027_at	NARS	-5.3247	0.492322
223049_at	GRB2	3.54019	2.21994		200046_at	DAD1	-5.57906	0.492487
201137_s_at	HLA-DPB1	2.36123	2.21943		201263_at	TARS	-4.13385	0.492565
242388_x_at	TAGAP	1.52614	2.21803		200842_s_at	EPRS	-2.01801	0.493133
229971_at	GPR114	1.47111	2.21682		201609_x_at	ICMT	-2.34837	0.493206
218781_at	SMC6	3.18639	2.21268		208959_s_at	ERP44	-2.49432	0.49322
208894_at	HLA-DRA	3.859	2.21029		203622_s_at	PNO1	-1.74739	0.493554
219202_at	RHBDF2	1.95296	2.20369		210691_s_at	CACYBP	-3.49557	0.493963
200743_s_at	TPP1	4.2571	2.20278		218573_at	MAGEH1	-0.890435	0.494049
204336_s_at	RGS19	3.02404	2.19692		201797_s_at	VARS	-1.73006	0.494603
1553185_at	RASEF	0.744128	2.19593		202779_s_at	UBE2S	-1.16855	0.495821
226789_at	EMB	2.58753	2.19123		230656_s_at	CIRH1A	-1.86736	0.496015
214686_at	ZNF266	1.2473	2.19101		205895_s_at	NOLC1	-1.59486	0.497699
210849_s_at	VPS41	1.39855	2.18912		208676_s_at	PA2G4	-2.17027	0.498825
226354_at	LACTB	1.86487	2.18695		200658_s_at	PHB	-2.65694	0.49976
209619_at	CD74	3.54101	2.18689
204897_at	PTGER4	1.18946	2.18122
225701_at	AKNA	1.53326	2.18005
221899_at	N4BP2L2	2.70185	2.17516
35254_at	TRAFD1	2.10823	2.174
218242_s_at	SUV420H1	0.948784	2.17142
222243_s_at	TOB2	1.98499	2.17028
225289_at	STAT3	2.22705	2.16391
200808_s_at	ZYX	1.49287	2.16138
227396_at	PTPRJ	1.72161	2.1613
225637_at	DEF8	0.960146	2.16021
204774_at	EVI2A	3.35751	2.15885
225312_at	COMMD6	2.68656	2.15815
244413_at	CLECL1	2.00778	2.15775
229429_x_at	LOC728855	1.05415	2.15437
204118_at	CD48	3.01651	2.14709
226438_at	SNTB1	1.09733	2.14119
228518_at	IGHG1 /// IGHM	2.00549	2.14073
201170_s_at	BHLHE40	2.64117	2.14024
226633_at	RAB8B	4.85601	2.13724
203308_x_at	HPS1	1.29082	2.13715
211034_s_at	HECTD4	1.31021	2.1359
209307_at	SWAP70	4.15123	2.13418
207419_s_at	RAC2	1.30282	2.13314
224686_x_at	LRRC37A2	1.95565	2.13292
221764_at	R3HDM4	2.68431	2.13094
228155_at	FAM213A	1.74886	2.1302
227420_at	TNFAIP8L1	1.50501	2.12917
225885_at	EEA1	1.46752	2.12856
209907_s_at	ITSN2	1.39142	2.12176
212660_at	PHF15	0.854654	2.11858
222108_at	AMIGO2	2.12311	2.11051
213998_s_at	DDX17	0.832224	2.10809
225093_at	UTRN	1.13905	2.10319
226519_s_at	AGXT2L2	0.88555	2.10028
219540_at	ZNF267	1.76676	2.09801
203760_s_at	SLA	2.46817	2.09463
213241_at	PLXNC1	2.65911	2.09355
204224_s_at	GCH1	3.66001	2.09279
213186_at	DZIP3	1.56073	2.08905
201466_s_at	JUN	1.48612	2.08784
217478_s_at	HLA-DMA	3.31204	2.08154
202032_s_at	MAN2A2	1.27243	2.0744
204834_at	FGL2	1.51761	2.074
212585_at	OSBPL8	3.01243	2.06639
225821_s_at	BOD1L	1.92237	2.06606
213521_at	PTPN18	3.02187	2.06229
218376_s_at	MICAL1	1.27091	2.05942
212192_at	KCTD12	1.23835	2.05042
209285_s_at	FAM208A	0.90236	2.04988
209341_s_at	IKBKB	1.3394	2.04953
202203_s_at	AMFR	1.58796	2.04927
205901_at	PNOC	1.38621	2.04144
222495_at	TMEM167B	1.63098	2.0378
222380_s_at	PDCD6	0.838004	2.03734
210592_s_at	SAT1	2.43113	2.03727
202693_s_at	STK17A	3.31536	2.03601
218152_at	HMG20A	1.61839	2.03593
224666_at	NSMCE1	2.02789	2.03385
1557129_a_at	FAM111B	1.19326	2.02692
226493_at	KCTD18	1.09009	2.02576
217961_at	SLC25A38	2.38457	2.02456
201964_at	SETX	1.89974	2.02403
1568592_at	TRIM69	2.11461	2.0129
222396_at	HN1	1.5221	2.0122
222870_s_at	B3GNT2	2.51785	2.01058
211071_s_at	MLLT11	1.27245	2.00949
224927_at	KIAA1949	3.94184	2.00892
242352_at	NIPBL	0.948226	2.00665
228603_at	ACTR3	0.966128	2.00039
