# Supplementary material for: Characterization of human FCRL4-positive B cells
Source: PLoS One. 2017 Jun 21;12(6):e0179793. doi: 10.1371/journal.pone.0179793 (PMC5479562; doi:10.1371/journal.pone.0179793)
Supplement: S2 Table — (XLSX) [file pone.0179793.s005.xlsx]

## Sheet: Feuil1
S2 Table. Pathway enrichment analysis using Reactome
Tpo 30 pathways associated with genes overexpressed in D4 FCRL4+ cells
GeneSet	Ratio of protein in GeneSet	Number of protein in GeneSet	Protein from network	P value	FDR	Nodes
BCR signaling pathway(N)	0,0086	65	17	0,0000	<1.00e-03	SYK,MAPK1,JUN,GRB2,CD72,PTPN6,CD79B,IKBKB,LYN,DOK1,POU2F2,CD22,INPP5D,NFATC1,SH3BP5,CD19,FCGR2B
TRAIL signaling pathway(N)	0,0429	323	31	0,0000	<5.00e-04	MAP3K5,SYK,MAPK1,JUN,FGR,GRB2,BLK,CD72,PTK2,PTPN6,CBLB,CD79B,PTPN1,IKBKB,PREX1,GSN,CASP1,LYN,DOK1,TNF,BCL2,POU2F2,CD22,INPP5D,NFATC1,HCK,BIRC3,SH3BP5,CD19,FCGR2B,FYN
B cell receptor signaling pathway(K)	0,0100	75	17	0,0000	<3.33e-04	SYK,PIK3CD,MAPK1,JUN,IFITM1,GRB2,CD72,RAC2,PTPN6,CD79B,IKBKB,LYN,CD22,INPP5D,NFATC1,CD19,FCGR2B
Class I PI3K signaling events(N)	0,0334	251	27	0,0000	<2.50e-04	MAP3K5,SYK,MAPK1,JUN,FGR,GRB2,BLK,CD72,PTPN6,CBLB,CD79B,PTPN1,IKBKB,PREX1,LYN,DOK1,TNF,BCL2,POU2F2,CD22,INPP5D,NFATC1,HCK,SH3BP5,CD19,FCGR2B,FYN
Leishmaniasis(K)	0,0097	73	16	0,0000	<2.00e-04	NCF4,HLA-DQA1,MAPK1,JUN,HLA-DRA,HLA-DRB1,ITGB2,HLA-DPB1,HLA-DOA,HLA-DOB,PTPN6,HLA-DMB,HLA-DMA,IFNGR1,TNF,JAK1
B cell activation(P)	0,0094	71	15	0,0000	<1.67e-04	IGHM,SYK,PIK3CD,MAPK1,JUN,GRB2,RAC2,PTPN6,CD79B,IKBKB,LYN,CD22,NFATC1,ITPR1,CD19
Antigen processing and presentation(K)	0,0104	78	15	0,0000	<1.43e-04	CIITA,HLA-E,HLA-DQA1,HLA-DRA,HLA-DRB1,CD74,HLA-DPB1,HLA-DOA,HLA-DOB,RFX5,HLA-DMB,HLA-DMA,CTSS,CTSB,TNF
IFN-gamma pathway(N)	0,0496	373	29	0,0000	<1.25e-04	MAP3K5,SOCS3,MAPK1,JUN,PARP14,FGR,GRB2,BLK,PTPN6,PTPN2,CBLB,PTPN1,IGHG1,IL4R,CASP1,IFNGR1,LYN,TNF,STAT6,BCL2,CAMK2D,BCL6,INPP5D,NFATC1,HCK,IRF9,FYN,JAK1,JAK3
Viral myocarditis(K)	0,0097	73	14	0,0000	<1.11e-04	CD40,HLA-E,HLA-DQA1,HLA-DRA,HLA-DRB1,ITGB2,RAC2,DMD,HLA-DPB1,HLA-DOA,HLA-DOB,HLA-DMB,HLA-DMA,FYN
Allograft rejection(K)	0,0052	39	11	0,0000	<1.00e-04	CD40,HLA-E,HLA-DQA1,HLA-DRA,HLA-DRB1,HLA-DPB1,HLA-DOA,HLA-DOB,HLA-DMB,HLA-DMA,TNF
Asthma(K)	0,0041	31	10	0,0000	<9.09e-05	CD40,HLA-DQA1,HLA-DRA,HLA-DRB1,HLA-DPB1,HLA-DOA,HLA-DOB,HLA-DMB,HLA-DMA,TNF
Nectin adhesion pathway(N)	0,0140	105	15	0,0000	<8.33e-05	PTPRJ,FGR,GRB2,BLK,PTK2,PTPN2,PTPN1,ZYX,LYN,VASP,DOK1,CTNND1,HCK,STAT3,FYN
Fc-epsilon receptor I signaling in mast cells(N)	0,0081	61	12	0,0000	<7.69e-05	SYK,MAPK1,JUN,GRB2,PTK2,CBLB,IKBKB,LYN,DOK1,INPP5D,FCGR2B,FYN
Sphingosine 1-phosphate (S1P) pathway(N)	0,0173	130	16	0,0000	<7.14e-05	PTPRJ,MAPK1,JUN,FGR,GRB2,BLK,PTPN2,PTPN1,LYN,DOK1,TNF,BCL2,HCK,BIRC3,STAT3,FYN
S1P1 pathway(N)	0,0086	65	12	0,0000	<6.67e-05	PTPRJ,MAPK1,FGR,GRB2,BLK,PTPN2,PTPN1,LYN,DOK1,HCK,STAT3,FYN
PDGFR-beta signaling pathway(N)	0,0070	53	11	0,0000	<6.25e-05	PTPRJ,FGR,GRB2,BLK,PTPN2,PTPN1,LYN,DOK1,HCK,STAT3,FYN
T cell activation(P)	0,0133	100	14	0,0000	<5.88e-05	PIK3CD,HLA-DQA1,MAPK1,JUN,HLA-DRA,GRB2,CD74,RAC2,HLA-DOA,IKBKB,HLA-DMB,HLA-DMA,NFATC1,ITPR1
Graft-versus-host disease(K)	0,0057	43	10	0,0000	<5.56e-05	HLA-E,HLA-DQA1,HLA-DRA,HLA-DRB1,HLA-DPB1,HLA-DOA,HLA-DOB,HLA-DMB,HLA-DMA,TNF
Signaling by Rho GTPases(R)	0,0168	126	15	0,0000	<5.26e-05	FGD2,AKAP13,TAGAP,GMIP,RAC2,FGD3,PREX1,ARHGAP17,RHOC,RHOH,ARHGAP9,ARHGEF3,ARHGAP24,ARHGAP25,ARAP2
Type I diabetes mellitus(K)	0,0060	45	10	0,0000	<5.00e-05	HLA-E,HLA-DQA1,HLA-DRA,HLA-DRB1,HLA-DPB1,HLA-DOA,HLA-DOB,HLA-DMB,HLA-DMA,TNF
Inflammation mediated by chemokine and cytokine signaling pathway(P)	0,0169	127	15	0,0000	<4.76e-05	SOCS3,PIK3CD,MAPK1,CCR5,GRB2,ITGB2,ARPC5,RAC2,IKBKB,PREX1,RHOC,CCR1,ALOX5AP,STAT3,JAK1
IL2-mediated signaling events(N)	0,0148	111	14	0,0000	<4.55e-05	SYK,SOCS3,UGCG,MAPK1,JUN,GRB2,IKZF3,IKBKB,TNF,BCL2,STAT3,FYN,JAK1,JAK3
IL4-mediated signaling events(N)	0,0081	61	11	0,0000	<4.35e-05	SOCS3,PARP14,GRB2,PTPN6,IGHG1,IL4R,STAT6,BCL6,INPP5D,JAK1,JAK3
Glypican 1 network(N)	0,0580	436	27	0,0000	<4.17e-05	MAP3K5,SYK,MAPK1,JUN,FGR,GRB2,BLK,CD72,PTPN6,CBLB,CD79B,PTPN1,IKBKB,PREX1,LYN,DOK1,TNF,BCL2,POU2F2,CD22,INPP5D,NFATC1,HCK,SH3BP5,CD19,FCGR2B,FYN
Signaling events mediated by PTP1B(N)	0,0068	51	10	0,0000	<4.00e-05	SOCS3,FGR,GRB2,BLK,PTPN1,LYN,DOK1,HCK,STAT3,FYN
Autoimmune thyroid disease(K)	0,0072	54	10	0,0000	<3.85e-05	CD40,HLA-E,HLA-DQA1,HLA-DRA,HLA-DRB1,HLA-DPB1,HLA-DOA,HLA-DOB,HLA-DMB,HLA-DMA
Glypican pathway(N)	0,0628	472	27	0,0000	<3.70e-05	MAP3K5,SYK,MAPK1,JUN,FGR,GRB2,BLK,CD72,PTPN6,CBLB,CD79B,PTPN1,IKBKB,PREX1,LYN,DOK1,TNF,BCL2,POU2F2,CD22,INPP5D,NFATC1,HCK,SH3BP5,CD19,FCGR2B,FYN
TCR signaling(R)	0,0078	59	10	0,0000	<3.57e-05	HLA-DQA1,HLA-DRA,HLA-DRB1,HLA-DPB1,HLA-DOA,HLA-DOB,IKBKB,HLA-DMB,HLA-DMA,INPP5D
Jak-STAT signaling pathway(K)	0,0206	155	15	0,0000	<3.45e-05	SOCS3,PIK3CD,GRB2,PTPN6,CBLB,IL21R,IL4R,IFNGR1,STAT6,IL10RA,IL7,STAT3,IRF9,JAK1,JAK3
Intestinal immune network for IgA production(K)	0,0065	49	9	0,0000	<3.33e-05	CD40,HLA-DQA1,HLA-DRA,HLA-DRB1,HLA-DPB1,HLA-DOA,HLA-DOB,HLA-DMB,HLA-DMA
Pathways associated with genes overexpressed in FCRL4- cells
GeneSet	Ratio of protein in GeneSet	Number of protein in GeneSet	Protein from network	P value	FDR	Nodes
Asparagine N-linked glycosylation(R)	0,0078	76	25	0,0000	<5.000e-04	DPAGT1,GNPNAT1,RPN1,RPN2,SAR1B,UGGT1,GMPPB,B4GALT3,SEC13,SEC24A,ALG2,ALG3,SEC24D,MAN1A1,PMM2,DAD1,MLEC,ALG14,CANX,EDEM3,EDEM1,STT3A,GFPT1,LMAN1,MAGT1
Protein processing in endoplasmic reticulum(K)	0,0172	168	42	0,0000	<5.000e-04	SSR1,UBE2J1,EIF2AK3,UBE2G1,PDIA4,SSR4,SSR3,RPN1,RPN2,DNAJC3,SAR1B,DNAJC1,UGGT1,SEC61A1,SEC13,SEL1L,SEC24A,SEC24D,MAN1A1,SEC63,DAD1,HSPA5,HSP90B1,ERLEC1,DNAJB11,TXNDC5,TRAM1,HYOU1,CANX,EDEM3,EDEM1,STT3B,STT3A,XBP1,RRBP1,SEC61G,DERL1,LMAN2,LMAN1,DERL3,ERO1L,P4HB
tRNA Aminoacylation(R)	0,0037	36	14	0,0000	<3.333e-04	YARS,GARS,MARS,WARS,VARS,IARS,AARS,EPRS,NARS,FARSB,EEF1E1,CARS,TARS,LARS
Unfolded Protein Response (UPR)(R)	0,0076	74	17	0,0000	<2.500e-04	SSR1,YIF1A,EIF2AK3,PDIA5,SRPR,DNAJC3,WIPI1,SRPRB,ASNS,HSPA5,HSP90B1,DNAJB11,HYOU1,SERP1,EDEM1,XBP1,GFPT1
N-Glycan biosynthesis(K)	0,0050	49	14	0,0000	<2.000e-04	DPAGT1,RPN1,RPN2,B4GALT3,ALG2,ALG3,ALG5,MAN1A1,MAN2A1,DAD1,MGAT2,ALG14,STT3B,STT3A
Protein export(K)	0,0024	23	9	0,0000	<1.667e-04	SRPR,SEC61A1,SEC11C,SRPRB,SEC63,HSPA5,SEC61G,SPCS3,SPCS2
Aminoacyl-tRNA biosynthesis(K)	0,0068	66	13	0,0000	<1.429e-04	YARS,GARS,MARS,WARS,VARS,IARS,AARS,EPRS,NARS,FARSB,CARS,TARS,LARS
SRP-dependent cotranslational protein targeting to membrane(R)	0,0108	105	12	0,0001	0.00525	SSR1,SRPR,SSR4,SSR3,RPN1,RPN2,SEC11C,SRPRB,TRAM1,SEC61G,SPCS3,SPCS2
Metabolic pathways(K)	0,1244	1214	57	0,0001	0.005444	SGMS1,DPAGT1,NME1,SEPHS1,UGDH,ACSL3,PSAT1,MTHFD1L,RPN1,RPN2,PDXK,SLC33A1,TECR,GMPPB,POLE3,B4GALT3,ALG2,CYC1,ALG3,PIP5K1B,ALG5,CAD,UQCRQ,MAN1A1,PMM2,MAN2A1,INPP4A,OAT,GALNT3,ASNS,ATP5G1,DAD1,GLDC,MGAT2,ADA,PPAT,UAP1,EPRS,COX6A1,ALG14,AGPAT3,POLR2D,PFAS,STT3B,STT3A,GFPT1,PHGDH,PAICS,ACSS1,NANS,QDPR,SRM,AK4,PSPH,CTH,UCK2,HIBCH
Cell surface interactions at the vascular wall(R)	0,0100	98	11	0,0001	0.0082	GAS6,SLC3A2,SLC7A5,SLC7A11,SELPLG,ATP1B1,ATP1B3,SLC16A1,ITGB1,ITGA4,PECAM1
Cell cycle(K)	0,0127	124	12	0,0002	0.01373	CCNE1,MYC,CDC6,CCND2,DBF4,TFDP1,CDKN1A,CDK6,CDC25A,GADD45A,MCM4,MDM2
Amino sugar and nucleotide sugar metabolism(K)	0,0047	46	7	0,0004	0.01867	GNPNAT1,UGDH,GMPPB,PMM2,UAP1,GFPT1,NANS
Metabolism of nucleotides(R)	0,0065	63	8	0,0005	0.02269	NME1,TXN,CAD,ADA,PPAT,PFAS,PAICS,UCK2
Signaling events mediated by PRL(N)	0,0024	23	5	0,0005	0.02386	CCNE1,PTP4A3,ATF5,CDKN1A,ITGB1
C-MYB transcription factor network(N)	0,0084	82	9	0,0006	0.025	MYB,MYC,CDKN1A,CASP6,CDK6,CEBPB,ADA,MCM4,HIPK2
E2F transcription factor network(N)	0,0070	68	8	0,0008	0.02824	CCNE1,MYC,CDC6,TFDP1,CDKN1A,PRMT5,CDC25A,RANBP1
p53 signaling pathway(K)	0,0070	68	8	0,0008	0.02824	CCNE1,CCND2,PERP,CDKN1A,CASP3,CDK6,GADD45A,MDM2
Mitotic G1-G1/S phases(R)	0,0129	126	11	0,0010	0.03556	CCNE1,MYC,CDC6,DBF4,TFDP1,CDKN1A,CDK6,CDC25A,LIN52,MCM10,MCM4
Glycine, serine and threonine metabolism(K)	0,0041	40	6	0,0010	0.03432	GCSH,PSAT1,GLDC,PHGDH,PSPH,CTH
Class I MHC mediated antigen processing & presentation(R)	0,0092	90	9	0,0011	0.0364	SAR1B,SEC61A1,SEC13,SEC24A,SEC24D,ERAP1,CANX,SEC61G,TPP2
Validated targets of C-MYC transcriptional activation(N)	0,0076	74	8	0,0013	0.04005	NME1,MYC,CCND2,CAD,CDC25A,ID2,MTDH,EIF4G1
Vasopressin synthesis(P)	0,0008	8	3	0,0016	0.04526	SEC11C,SPCS3,SPCS2
