# Supplementary material for: Characterization of human FCRL4-positive B cells
Source: PLoS One. 2017 Jun 21;12(6):e0179793. doi: 10.1371/journal.pone.0179793 (PMC5479562; doi:10.1371/journal.pone.0179793)
Supplement: S3 Table — (XLSX) [file pone.0179793.s006.xlsx]

## Sheet: Feuil1
S3 Table. SAM supervised analysis to compare gene expression in D4 FCRL4+ cells and D0 FCRL4- MBCs.
Genes overexpressed in FCRL4+ cells (655 unique genes)
Gene ID	Gene Name	Score(d)	Fold Change
224403_at	FCRL4	-0.981981	949
203764_at	DLGAP5	-0.981981	892.333
202854_at	HPRT1	-0.981981	680.429
219918_s_at	ASPM	-0.981981	675
224499_s_at	AICDA	-0.981981	617.8
219836_at	ZBED2	-0.981981	357.529
218542_at	CEP55	-0.981981	327.75
218755_at	KIF20A	-0.981981	304.5
225655_at	UHRF1	-0.981981	302.2
202887_s_at	DDIT4	-0.981981	292.308
206102_at	GINS1	-0.981981	291.833
202094_at	BIRC5	-0.981981	250.25
202580_x_at	FOXM1	-0.981981	230.143
208079_s_at	AURKA	-0.981981	228.533
207861_at	CCL22	-0.981981	223.7
221520_s_at	CDCA8	-0.981981	210.667
203418_at	CCNA2	-0.981981	205
228729_at	CCNB1	-0.981981	204.889
222608_s_at	ANLN	-0.981981	201.333
203213_at	CDK1 (CDC2)	-0.981981	197.476
212022_s_at	MKI67	-0.981981	185.333
202705_at	CCNB2	-0.981981	175.625
226980_at	DEPDC1B	-0.981981	167.875
201890_at	RRM2	-0.981981	165.595
205449_at	SAC3D1	-0.981981	161.5
202880_s_at	CYTH1	-0.981981	158.71
202832_at	GCC2	-0.981981	155
224588_at	XIST	-0.327327	149.933
204825_at	MELK	-0.981981	146.909
204444_at	KIF11	-0.981981	128
209642_at	BUB1	-0.981981	122.562
243_g_at	MAP4	-0.981981	117.263
236641_at	KIF14	-0.981981	107.692
218663_at	NCAPG	-0.981981	106.917
207165_at	HMMR	-0.981981	99.9273
204641_at	NEK2	-0.981981	93.3077
207828_s_at	CENPF	-0.981981	87.5217
202589_at	TYMS	-0.981981	76.4191
202338_at	TK1	-0.981981	76.2059
218355_at	KIF4A	-0.981981	72.619
218585_s_at	DTL	-0.981981	71.2759
226661_at	CDCA2	-0.981981	67.8125
201291_s_at	TOP2A	-0.981981	66
228033_at	E2F7	-0.981981	65.1053
204146_at	RAD51AP1	-0.981981	64.8125
202899_s_at	SRSF3	-0.981981	64.4247
204836_at	GLDC	-0.981981	63.9
222077_s_at	RACGAP1	-0.981981	60.2857
213253_at	SMC2	-0.981981	59.84
202503_s_at	KIAA0101	-0.981981	59.6593
210052_s_at	TPX2	-0.981981	57.7941
204249_s_at	LMO2	-0.981981	57.4706
209408_at	KIF2C	-0.981981	56.6486
228868_x_at	CDT1	-0.981981	56.5556
228273_at	PRR11	-0.981981	54.5446
219787_s_at	ECT2	-0.981981	53.6667
205098_at	CCR1	-0.981981	51.6098
230165_at	SGOL2	-0.981981	51.3214
235911_at	MFI2	-0.981981	50.5435
219518_s_at	ELL3 /// SERINC4	-0.981981	50.0253
32091_at	SLC25A44	-0.981981	49.1892
205024_s_at	RAD51	-0.981981	45.4
223307_at	CDCA3	-0.981981	45.3721
229354_at	AHRR	-0.981981	45.0465
223381_at	NUF2	-0.981981	44.4828
224753_at	CDCA5	-0.981981	44.0976
225834_at	FAM72A /// FAM72B /// FAM72C /// FAM72D	-0.981981	43.7015
222039_at	KIF18B	-0.981981	41.9792
202270_at	GBP1	-0.981981	41.1892
219148_at	PBK	-0.981981	41.1563
202864_s_at	SP100	-0.981981	38.8673
202829_s_at	VAMP7	-0.981981	38.5862
200832_s_at	SCD	-0.981981	35.9245
219306_at	KIF15	-0.981981	35.3529
202892_at	CDC23	-0.981981	35.2093
222848_at	CENPK	-0.981981	34.18
212115_at	HN1L	-0.981981	34.0789
205034_at	CCNE2	-0.981981	32.6129
228361_at	E2F2	-0.981981	32.6098
218039_at	NUSAP1	-0.981981	32.3745
203755_at	BUB1B	-0.981981	32.2469
204172_at	CPOX	-0.981981	30.1364
204531_s_at	BRCA1	-0.981981	29.25
1557129_a_at	FAM111B	-0.981981	28.5132
201193_at	IDH1	-0.981981	28.3861
202836_s_at	TXNL4A	-0.981981	27.8355
206991_s_at	CCR5	-0.981981	27.7812
32069_at	N4BP1	-0.981981	26.4048
204962_s_at	CENPA	-0.981981	25.7292
202954_at	UBE2C	-0.981981	25.1829
218115_at	ASF1B	-0.981981	24.8438
224748_at	DCAF7	-0.981981	24.3925
1565752_at	FGD2	-0.981981	24.2857
213007_at	FANCI	-0.981981	23.8193
207691_x_at	ENTPD1	-0.981981	23.3302
228499_at	PFKFB4	-0.981981	23.2683
200862_at	DHCR24	-0.981981	23.1325
209849_s_at	RAD51C	-0.981981	22.1818
213060_s_at	CHI3L2	-0.981981	22.1504
202810_at	DRG1	-0.981981	21.5789
1569003_at	TMEM49	-0.981981	21.4634
230252_at	LPAR5	-0.981981	21.2208
202868_s_at	POP4	-0.981981	21.1687
221521_s_at	GINS2	-0.981981	20.8875
208898_at	ATP6V1D	-0.981981	20.8421
201422_at	IFI30	-0.981981	20.4737
205394_at	CHEK1	-0.981981	20.0968
221565_s_at	CALHM2	-0.981981	20.0796
209828_s_at	IL16	-0.981981	20.0278
201897_s_at	CKS1B	-0.981981	19.9863
203145_at	SPAG5	-0.981981	19.8831
200953_s_at	CCND2	-0.981981	19.87
202022_at	ALDOC	-0.981981	19.8596
204834_at	FGL2	-0.981981	19.7188
204026_s_at	ZWINT	-0.981981	19.4799
219493_at	SHCBP1	-0.981981	19.3478
201202_at	PCNA	-0.981981	19.294
204972_at	OAS2	-0.981981	18.9138
238590_x_at	TMEM107	-0.981981	18.8507
202451_at	GTF2H1	-0.981981	18.2261
213113_s_at	SLC43A3	-0.981981	18.1618
210951_x_at	RAB27A	-0.981981	17.7436
229971_at	GPR114	-0.981981	17.6187
235964_x_at	SAMHD1	-0.981981	17.4143
204759_at	RCBTB2	-0.981981	17.1529
201619_at	PRDX3	-0.981981	17.1489
202824_s_at	TCEB1	-0.981981	16.5244
205909_at	POLE2	-0.981981	16.4
226175_at	TTC9C	-0.981981	16.3667
212141_at	MCM4	-0.981981	16.3056
211138_s_at	KMO	-0.981981	16.2746
205965_at	BATF	-0.981981	16.2239
203528_at	SEMA4D	-0.981981	16.2133
200783_s_at	STMN1	-0.981981	15.7951
203022_at	RNASEH2A	-0.981981	15.7632
237753_at	IL21R	-0.981981	15.5914
233085_s_at	OBFC2A	-0.981981	15.461
218361_at	GOLPH3L	-0.981981	15.4074
203178_at	GATM	-0.981981	15.3505
218248_at	FAM111A	-0.981981	14.8673
38158_at	ESPL1	-0.981981	14.8581
223066_at	SNAPIN	-0.981981	14.7778
204407_at	TTF2	-0.981981	14.567
225171_at	ARHGAP18	-0.981981	14.5568
200703_at	DYNLL1	-0.981981	14.5338
223212_at	ZDHHC16	-0.981981	14.45
219510_at	POLQ	-0.981981	14.1212
204252_at	CDK2	-0.981981	13.9764
219017_at	ETNK1	-0.981981	13.932
218773_s_at	MSRB2	-0.981981	13.8228
220577_at	GVINP1	-0.981981	13.7879
202417_at	KEAP1	-0.981981	13.7742
201000_at	AARS	-0.981981	13.6627
231926_at	EPS15L1	-0.981981	13.6588
203362_s_at	MAD2L1	-0.981981	13.6136
209198_s_at	SYT11	-0.981981	13.6092
221471_at	SERINC3	-0.981981	13.5965
201609_x_at	ICMT	-0.981981	13.5529
206082_at	HCP5	-0.981981	13.4155
205126_at	VRK2	-0.981981	13.3145
204774_at	EVI2A	-0.981981	13.3129
203275_at	IRF2	-0.981981	13.2784
207113_s_at	TNF	-0.981981	13.1721
201413_at	HSD17B4	-0.981981	13.1296
204159_at	CDKN2C	-0.981981	13.0141
205053_at	PRIM1	-0.981981	12.9854
212631_at	STX7	-0.981981	12.8939
203800_s_at	MRPS14	-0.981981	12.8843
212192_at	KCTD12	-0.981981	12.8316
200658_s_at	PHB	-0.981981	12.8235
226372_at	CHST11	-0.981981	12.8161
214224_s_at	PIN4	-0.981981	12.7883
208393_s_at	RAD50	-0.981981	12.6957
224330_s_at	MRPL27	-0.981981	12.5556
227458_at	CD274	-0.981981	12.4857
228234_at	TICAM2 /// TMED7-TICAM2	-0.981981	12.4819
223330_s_at	SUGT1	-0.981981	12.4194
219588_s_at	NCAPG2	-0.981981	12.3143
208897_s_at	DDX18	-0.981981	12.3063
202430_s_at	PLSCR1	-0.981981	12.2051
228323_at	CASC5	-0.981981	12.1753
222388_s_at	VPS35	-0.981981	12.1319
202540_s_at	HMGCR	-0.981981	12.1318
209421_at	MSH2	-0.981981	12.1087
225684_at	SKA2	-0.981981	12.0758
218979_at	RMI1	-0.981981	12
222691_at	SLC35B3	-0.981981	11.9862
207419_s_at	RAC2	-0.981981	11.944
211963_s_at	ARPC5	-0.981981	11.847
201363_s_at	IVNS1ABP	-0.981981	11.7553
206662_at	GLRX	-0.981981	11.7513
223451_s_at	CKLF	-0.981981	11.7241
201964_at	SETX	-0.981981	11.6934
202330_s_at	UNG	-0.981981	11.5714
201555_at	MCM3	-0.981981	11.5429
201849_at	BNIP3	-0.981981	11.5047
201633_s_at	CYB5B	-0.981981	11.4314
201111_at	CSE1L	-0.981981	11.3943
202502_at	ACADM	-0.981981	11.3822
226905_at	FAM101B	-0.981981	11.3312
223556_at	HELLS	-0.981981	11.2764
202850_at	ABCD3	-0.981981	11.1756
208680_at	PRDX1	-0.981981	11.163
224733_at	CMTM3	-0.981981	11.0703
1552497_a_at	SLAMF6	-0.981981	11.0087
201027_s_at	EIF5B	-0.981981	11
204162_at	NDC80	-0.981981	10.8826
218935_at	EHD3	-0.981981	10.881
209015_s_at	DNAJB6	-0.981981	10.8788
201013_s_at	PAICS	-0.981981	10.8524
228167_at	KLHL6	-0.981981	10.8506
201695_s_at	PNP	-0.981981	10.8118
219105_x_at	ORC6	-0.981981	10.6439
212281_s_at	TMEM97	-0.981981	10.6333
204125_at	NDUFAF1	-0.981981	10.5575
203159_at	GLS	-0.981981	10.5536
212405_s_at	METTL13	-0.981981	10.5071
221094_s_at	ELP3	-0.981981	10.438
216250_s_at	LPXN	-0.981981	10.4342
209507_at	RPA3	-0.981981	10.3257
200762_at	DPYSL2	-0.981981	10.2766
202193_at	LIMK2	-0.981981	10.2587
222386_s_at	COPZ1	-0.981981	10.192
201251_at	PKM2	-0.981981	10.1475
203761_at	SLA	-0.981981	10.1172
205512_s_at	AIFM1	-0.981981	10.075
202666_s_at	ACTL6A	-0.981981	10.0656
203974_at	HDHD1	-0.981981	9.99123
226603_at	SAMD9L	-0.981981	9.9331
217949_s_at	VKORC1	-0.981981	9.92857
201726_at	ELAVL1	-0.981981	9.84505
32099_at	SAFB2	-0.981981	9.83448
233827_s_at	SUPT16H	-0.981981	9.83401
231810_at	BRI3BP	-0.981981	9.77607
228069_at	FAM54A	-0.981981	9.72
218883_s_at	MLF1IP	-0.981981	9.63291
223486_at	GTPBP8	-0.981981	9.60667
1552256_a_at	SCARB1	-0.981981	9.60513
208002_s_at	ACOT7	-0.981981	9.58407
209003_at	SLC25A11	-0.981981	9.54622
218699_at	RAB7L1	-0.981981	9.44339
1552263_at	MAPK1	-0.981981	9.416
221530_s_at	BHLHE41	-0.981981	9.40455
228531_at	SAMD9	-0.981981	9.38567
1568592_at	TRIM69	-0.981981	9.29381
219007_at	NUP43	-0.981981	9.28365
204170_s_at	CKS2	-0.981981	9.24777
202252_at	RAB13	-0.981981	9.17436
230925_at	APBB1IP	-0.981981	9.16244
242943_at	ST8SIA4	-0.981981	9.11034
218160_at	NDUFA8	-0.981981	9.09223
204441_s_at	POLA2	-0.981981	9.0443
202772_at	HMGCL	-0.981981	9
216835_s_at	DOK1	-0.981981	8.98592
227012_at	SLC25A40	-0.981981	8.90345
219035_s_at	RNF34	-0.981981	8.85383
224404_s_at	FCRL5	-0.981981	8.73543
218491_s_at	THYN1	-0.981981	8.72388
203428_s_at	ASF1A	-0.981981	8.71094
212378_at	GART	-0.981981	8.7093
222427_s_at	LARS	-0.981981	8.68376
225105_at	OCC-1	-0.981981	8.6723
209344_at	TPM4	-0.981981	8.65366
205291_at	IL2RB	-0.981981	8.64029
222450_at	PMEPA1	-0.981981	8.59701
203282_at	GBE1	-0.981981	8.57463
203148_s_at	TRIM14	-0.981981	8.57419
209764_at	MGAT3	-0.981981	8.53676
202641_at	ARL3	-0.981981	8.53589
235339_at	SETDB2	-0.981981	8.52817
223086_x_at	MRPL51	-0.981981	8.50131
205345_at	BARD1	-0.981981	8.48925
208121_s_at	PTPRO	-0.981981	8.46207
209754_s_at	TMPO	-0.981981	8.45294
221044_s_at	TRIM34 /// TRIM6-TRIM34	-0.981981	8.44118
227609_at	EPSTI1	-0.981981	8.42675
63009_at	SHQ1	-0.981981	8.40625
204835_at	POLA1	-0.981981	8.40458
206181_at	SLAMF1	-0.981981	8.39338
202529_at	PRPSAP1	-0.981981	8.36652
228869_at	SNX20	-0.981981	8.36063
225537_at	TRAPPC6B	-0.981981	8.33333
221685_s_at	CCDC99	-0.981981	8.3314
227916_x_at	EXOSC3	-0.981981	8.32609
235372_at	FCRLA	-0.981981	8.2888
202223_at	STT3A	-0.981981	8.28099
223343_at	MS4A7	-0.981981	8.25795
222429_at	DBNL	-0.981981	8.21656
217755_at	HN1	-0.981981	8.17972
203560_at	GGH	-0.981981	8.13095
205120_s_at	SGCB	-0.981981	8.10072
201298_s_at	MOBKL1B	-0.981981	8.07792
228055_at	NAPSB	-0.981981	8.04747
222592_s_at	ACSL5	-0.981981	8.04264
225285_at	BCAT1	-0.981981	8.03252
223155_at	HDHD2	-0.981981	8.0266
211684_s_at	DYNC1I2	-0.981981	7.99091
228841_at	LYRM7	-0.981981	7.98101
213566_at	RNASE6	-0.981981	7.93532
1552386_at	GAPT	-0.981981	7.91519
208955_at	DUT	-0.981981	7.88732
200634_at	PFN1	-0.981981	7.87838
208964_s_at	FADS1	-0.981981	7.87
202964_s_at	RFX5	-0.981981	7.86207
202710_at	BET1	-0.981981	7.84951
211569_s_at	HADH	-0.981981	7.84324
201746_at	TP53	-0.981981	7.80672
221666_s_at	PYCARD	-0.981981	7.79503
226039_at	MGAT4A	-0.981981	7.77444
211048_s_at	PDIA4	-0.981981	7.70225
208949_s_at	LGALS3	-0.981981	7.69577
225415_at	DTX3L	-0.981981	7.6743
200964_at	UBA1	-0.981981	7.62983
206206_at	CD180	-0.981981	7.57325
212116_at	TRIM27	-0.981981	7.54795
202786_at	STK39	-0.981981	7.5098
208858_s_at	ESYT1	-0.981981	7.49908
200799_at	HSPA1A	-0.981981	7.47664
226170_at	EYA3	-0.981981	7.43415
216379_x_at	CD24	-0.981981	7.42873
218622_at	NUP37	-0.981981	7.42769
203740_at	MPHOSPH6	-0.981981	7.42564
218303_x_at	KRCC1	-0.981981	7.39004
221864_at	ORAI3	-0.981981	7.37262
209608_s_at	ACAT2	-0.981981	7.37143
212646_at	RFTN1	-0.981981	7.37105
222981_s_at	RAB10	-0.981981	7.34615
201755_at	MCM5	-0.981981	7.32046
221581_s_at	LAT2	-0.981981	7.30798
202811_at	STAMBP	-0.981981	7.2963
203554_x_at	PTTG1	-0.981981	7.27155
205861_at	SPIB	-0.981981	7.26
200800_s_at	HSPA1A /// HSPA1B	-0.981981	7.25316
219002_at	FASTKD1	-0.981981	7.24219
218882_s_at	WDR3	-0.981981	7.23295
204279_at	PSMB9	-0.981981	7.20609
228298_at	FAM113B	-0.981981	7.1822
212613_at	BTN3A2	-0.981981	7.15698
212175_s_at	AK2	-0.981981	7.15476
223452_s_at	ATL3	-0.981981	7.14815
224445_s_at	ZFYVE21	-0.981981	7.125
223220_s_at	PARP9	-0.981981	7.11935
201503_at	G3BP1	-0.981981	7.10493
206039_at	RAB33A	-0.981981	7.06047
201313_at	ENO2	-0.981981	7.05882
204767_s_at	FEN1	-0.981981	7.05855
225687_at	FAM83D	-0.981981	7.02857
200046_at	DAD1	-0.981981	7
204361_s_at	SKAP2	-0.981981	6.99574
201037_at	PFKP	-0.981981	6.99284
202246_s_at	CDK4	-0.981981	6.95865
218230_at	ARFIP1	-0.981981	6.92553
221649_s_at	PPAN	-0.981981	6.90751
226779_at	LMBRD2	-0.981981	6.8913
202003_s_at	ACAA2	-0.981981	6.88372
201105_at	LGALS1	-0.981981	6.86774
225036_at	TOMM5	-0.981981	6.85507
205260_s_at	ACYP1	-0.981981	6.83125
201275_at	FDPS	-0.981981	6.79233
213011_s_at	TPI1	-0.981981	6.7357
209460_at	ABAT	-0.981981	6.72662
218009_s_at	PRC1	-0.981981	6.70715
209662_at	CETN3	-0.981981	6.69091
209448_at	HTATIP2	-0.981981	6.68421
201850_at	CAPG	-0.981981	6.67894
227871_at	CHM	-0.981981	6.66502
221011_s_at	LBH	-0.981981	6.6464
215706_x_at	ZYX	-0.981981	6.62222
210976_s_at	PFKM	-0.981981	6.62171
205922_at	VNN2	-0.981981	6.61905
217834_s_at	SYNCRIP	-0.981981	6.55507
223335_at	TMEM69	-0.981981	6.54651
226673_at	SH2D3C	-0.981981	6.52727
235085_at	SGK223	-0.981981	6.5261
225765_at	TNPO1	-0.981981	6.49309
218477_at	TMEM14A	-0.981981	6.47702
215165_x_at	UMPS	-0.981981	6.46
1555730_a_at	CFL1	-0.981981	6.38783
210849_s_at	VPS41	-0.981981	6.38174
202748_at	GBP2	-0.981981	6.34688
223087_at	ECHDC1	-0.981981	6.34475
222416_at	ALDH18A1	-0.981981	6.31878
201415_at	GSS	-0.981981	6.31408
226860_at	TMEM19	-0.981981	6.29178
201301_s_at	ANXA4	-0.981981	6.29147
217861_s_at	PREB	-0.981981	6.28646
209026_x_at	TUBB	-0.981981	6.28629
200812_at	CCT7	-0.981981	6.28103
201761_at	MTHFD2	-0.981981	6.26941
202464_s_at	PFKFB3	-0.981981	6.25196
212276_at	LPIN1	-0.981981	6.23792
203515_s_at	PMVK	-0.981981	6.22843
211368_s_at	CASP1	-0.981981	6.22823
226453_at	RNASEH2C	-0.981981	6.21317
225570_at	SLC41A1	-0.981981	6.2082
223077_at	TMOD3	-0.981981	6.18182
209175_at	SEC23IP	-0.981981	6.17544
202858_at	U2AF1	-0.981981	6.16545
208911_s_at	PDHB	-0.981981	6.16438
204436_at	PLEKHO2	-0.981981	6.13755
213374_x_at	HIBCH	-0.981981	6.12042
201463_s_at	TALDO1	-0.981981	6.12
204173_at	MYL6B	-0.981981	6.09662
204354_at	POT1	-0.981981	6.09598
223164_at	CCM2	-0.981981	6.08333
201576_s_at	GLB1	-0.981981	6.07931
200859_x_at	FLNA	-0.981981	6.07244
218026_at	CCDC56	-0.981981	6.05825
223100_s_at	NUDT5	-0.981981	6.05628
227607_at	STAMBPL1	-0.981981	6.05051
212836_at	POLD3	-0.981981	6.02174
222609_s_at	EXOSC1	-0.981981	6.0201
217946_s_at	SAE1	-0.981981	6.0121
228157_at	ZNF207	-0.981981	5.9951
216952_s_at	LMNB2	-0.981981	5.98598
200806_s_at	HSPD1	-0.981981	5.95419
214113_s_at	RBM8A	-0.981981	5.94608
200900_s_at	M6PR	-0.981981	5.93467
200611_s_at	WDR1	-0.981981	5.92873
201234_at	ILK	-0.981981	5.91354
204023_at	RFC4	-0.981981	5.90485
225367_at	PGM2	-0.981981	5.8929
220990_s_at	MIR21 /// TMEM49	-0.981981	5.89063
203988_s_at	FUT8	-0.981981	5.89016
209200_at	MEF2C	-0.981981	5.86318
208857_s_at	PCMT1	-0.981981	5.85354
205987_at	CD1C	-0.981981	5.85318
202297_s_at	RER1	-0.981981	5.82913
224232_s_at	PRELID1	-0.981981	5.80172
226329_s_at	MITD1	-0.981981	5.78802
218357_s_at	TIMM8B	-0.981981	5.77654
210926_at	POTEKP	-0.981981	5.76842
1553709_a_at	PRPF38A	-0.981981	5.76206
213069_at	HEG1	-0.981981	5.74913
218095_s_at	TMEM165	-0.981981	5.74099
208708_x_at	EIF5	-0.981981	5.73158
203359_s_at	MYCBP	-0.981981	5.71378
221767_x_at	HDLBP	-0.981981	5.70516
231747_at	CYSLTR1	-0.981981	5.70231
217772_s_at	MTCH2	-0.981981	5.7011
201118_at	PGD	-0.981981	5.69863
222606_at	ZWILCH	-0.981981	5.6814
209484_s_at	NSL1	-0.981981	5.67473
205412_at	ACAT1	-0.981981	5.67059
218308_at	TACC3	-0.981981	5.63259
202205_at	VASP	-0.981981	5.61967
223177_at	NT5DC1	-0.981981	5.61491
201589_at	SMC1A	-0.981981	5.59636
219547_at	COX15	-0.981981	5.5947
218512_at	WDR12	-0.981981	5.59052
202303_x_at	SMARCA5	-0.981981	5.56039
201135_at	ECHS1	-0.981981	5.51749
201764_at	TMEM106C	-0.981981	5.49738
201577_at	NME1	-0.981981	5.49427
223303_at	FERMT3	-0.981981	5.48643
218102_at	DERA	-0.981981	5.4825
201716_at	SNX1	-0.981981	5.47737
219375_at	CEPT1	-0.981981	5.47627
202794_at	INPP1	-0.981981	5.476
218304_s_at	OSBPL11	-0.981981	5.44061
218007_s_at	RPS27L	-0.981981	5.43822
206513_at	AIM2	-0.981981	5.43624
201980_s_at	RSU1	-0.981981	5.43289
200727_s_at	ACTR2	-0.981981	5.42779
215925_s_at	CD72	-0.981981	5.42009
230352_at	PRPS2	-0.981981	5.4058
210279_at	GPR18	-0.981981	5.37197
218027_at	MRPL15	-0.981981	5.36111
211758_x_at	TXNDC9	-0.981981	5.34896
202950_at	CRYZ	-0.981981	5.34242
203508_at	TNFRSF1B	-0.981981	5.3377
228095_at	PHF14	-0.981981	5.32636
202546_at	VAMP8	-0.981981	5.32469
229937_x_at	LILRB1	-0.981981	5.32345
201477_s_at	RRM1	-0.981981	5.32335
205339_at	STIL	-0.981981	5.31879
203046_s_at	TIMELESS	-0.981981	5.31856
208885_at	LCP1	-0.981981	5.30489
212415_at	SEPT6	-0.981981	5.28386
212738_at	ARHGAP19	-0.981981	5.25556
208696_at	CCT5	-0.981981	5.2541
204127_at	RFC3	-0.981981	5.25279
218143_s_at	SCAMP2	-0.981981	5.25
218463_s_at	MUS81	-0.981981	5.2243
223073_at	HIATL1	-0.981981	5.18503
203584_at	TTC35	-0.981981	5.17361
209715_at	CBX5	-0.981981	5.16667
1558641_at	SPATA24	-0.981981	5.16535
201605_x_at	CNN2	-0.981981	5.1463
223222_at	SLC25A19	-0.981981	5.13357
209829_at	FAM65B	-0.981981	5.11002
212809_at	NFATC2IP	-0.981981	5.10606
202665_s_at	WIPF1	-0.981981	5.10321
203656_at	FIG4	-0.981981	5.10127
225311_at	IVD	-0.981981	5.08955
200887_s_at	STAT1	-0.981981	5.07838
221622_s_at	TMEM126B	-0.981981	5.06604
209302_at	POLR2H	-0.981981	5.05357
238480_at	TTC39C	-0.981981	5.04989
39248_at	AQP3	-0.981981	5.04015
200982_s_at	ANXA6	-0.981981	5.03385
218061_at	MEA1	-0.981981	5.02632
224564_s_at	RTN3	-0.981981	5.01938
226906_s_at	ARHGAP9	-0.981981	5.01477
202961_s_at	ATP5J2	-0.981981	5.00127
211040_x_at	GTSE1	-0.981981	4.98681
212299_at	NEK9	-0.981981	4.98649
225725_at	ZMAT3	-0.981981	4.96748
215380_s_at	GGCT	-0.981981	4.94498
1554239_s_at	ZADH2	-0.981981	4.93061
202814_s_at	HEXIM1	-0.981981	4.91935
200803_s_at	TMBIM6	-0.981981	4.91595
210001_s_at	SOCS1	-0.981981	4.90871
218875_s_at	FBXO5	-0.981981	4.90805
212203_x_at	IFITM3	-0.981981	4.90302
208799_at	PSMB5	-0.981981	4.88531
208018_s_at	HCK	-0.981981	4.884
212124_at	ZMIZ1	-0.981981	4.86674
206983_at	CCR6	-0.981981	4.85312
205292_s_at	HNRNPA2B1	-0.981981	4.84679
212832_s_at	CKAP5	-0.981981	4.84286
209384_at	PROSC	-0.981981	4.84035
201272_at	AKR1B1	-0.981981	4.83746
224428_s_at	CDCA7	-0.981981	4.83288
202846_s_at	PIGC	-0.981981	4.82635
218698_at	APIP	-0.981981	4.82213
203406_at	MFAP1	-0.981981	4.8218
204410_at	EIF1AY	-0.327327	4.81659
225439_at	NUDCD1	-0.981981	4.81132
201840_at	NEDD8	-0.981981	4.79261
201450_s_at	TIA1	-0.981981	4.79048
201102_s_at	PFKL	-0.981981	4.78623
220526_s_at	MRPL20	-0.981981	4.78224
204479_at	OSTF1	-0.981981	4.77576
208694_at	PRKDC	-0.981981	4.77134
222516_at	AP3M1	-0.981981	4.75355
210010_s_at	SLC25A1	-0.981981	4.74046
215726_s_at	CYB5A	-0.981981	4.73993
208923_at	CYFIP1	-0.981981	4.72619
217457_s_at	RAP1GDS1	-0.981981	4.72464
202309_at	MTHFD1	-0.981981	4.71301
201949_x_at	CAPZB	-0.981981	4.7066
224129_s_at	DPY30	-0.981981	4.69403
201903_at	UQCRC1	-0.981981	4.69221
204959_at	MNDA	-0.981981	4.68885
218461_at	GPN3	-0.981981	4.67823
228725_x_at	PRMT2	-0.981981	4.67391
224436_s_at	NIPSNAP3A	-0.981981	4.66833
221773_at	ELK3	-0.981981	4.66378
226683_at	SNX18	-0.981981	4.66287
218085_at	CHMP5	-0.981981	4.63965
202567_at	SNRPD3	-0.981981	4.62645
203922_s_at	CYBB	-0.981981	4.62175
206687_s_at	PTPN6	-0.981981	4.62165
226530_at	BMF	-0.981981	4.60858
201001_s_at	TMEM189-UBE2V1 /// UBE2V1	-0.981981	4.59647
200039_s_at	PSMB2	-0.981981	4.59055
202487_s_at	H2AFV	-0.981981	4.58787
228677_s_at	RASAL3	-0.981981	4.57531
205733_at	BLM	-0.981981	4.56235
202447_at	DECR1	-0.981981	4.55515
208846_s_at	VDAC3	-0.981981	4.55172
202847_at	PCK2	-0.981981	4.53808
244413_at	CLECL1	-0.981981	4.53346
201491_at	AHSA1	-0.981981	4.53264
201144_s_at	EIF2S1	-0.981981	4.53045
201274_at	PSMA5	-0.981981	4.52891
208966_x_at	IFI16	-0.981981	4.52863
225898_at	WDR54	-0.981981	4.51824
202154_x_at	TUBB3	-0.981981	4.51509
201432_at	CAT	-0.981981	4.51507
228787_s_at	BCAS4	-0.981981	4.50958
213390_at	ZC3H4	-0.981981	4.49156
205159_at	CSF2RB	-0.981981	4.48512
201970_s_at	NASP	-0.981981	4.46927
200696_s_at	GSN	-0.981981	4.46571
238429_at	TMEM71	-0.981981	4.46241
218715_at	UTP6	-0.981981	4.44787
211071_s_at	MLLT11	-0.981981	4.43403
203545_at	ALG8	-0.981981	4.41643
200765_x_at	CTNNA1	-0.981981	4.40493
200683_s_at	UBE2L3	-0.981981	4.39881
227094_at	DHTKD1	-0.981981	4.35012
224666_at	NSMCE1	-0.981981	4.34884
202930_s_at	SUCLA2	-0.981981	4.34181
1554078_s_at	DNAJA3	-0.981981	4.338
218058_at	CXXC1	-0.981981	4.33441
213831_at	HLA-DQA1	-0.981981	4.33321
205173_x_at	CD58	-0.981981	4.3322
48808_at	DHFR	-0.981981	4.33025
219307_at	PDSS2	-0.981981	4.32735
208649_s_at	VCP	-0.981981	4.32671
223106_at	TMEM14C	-0.981981	4.3211
218633_x_at	ABHD10	-0.981981	4.31956
203186_s_at	S100A4	-0.981981	4.31685
202882_x_at	NOL7	-0.981981	4.30964
216060_s_at	DAAM1	-0.981981	4.3049
201384_s_at	NBR1	-0.981981	4.3036
235241_at	SLC38A9	-0.981981	4.30277
218671_s_at	ATPIF1	-0.981981	4.28871
201529_s_at	RPA1	-0.981981	4.28502
209233_at	EMG1	-0.981981	4.28398
201989_s_at	CREBL2	-0.981981	4.27576
222410_s_at	SNX6	-0.981981	4.26506
200734_s_at	ARF3	-0.981981	4.25641
238996_x_at	ALDOA	-0.545545	4.25309
218571_s_at	CHMP4A	-0.981981	4.24928
204484_at	PIK3C2B	-0.981981	4.24861
217764_s_at	RAB31	-0.981981	4.2448
200782_at	ANXA5	-0.981981	4.24335
208716_s_at	TMCO1	-0.981981	4.23166
210983_s_at	MCM7	-0.981981	4.21933
217776_at	RDH11	-0.981981	4.21892
210046_s_at	IDH2	-0.981981	4.21839
222411_s_at	SSR3	-0.981981	4.21839
201098_at	COPB2	-0.981981	4.21809
201214_s_at	PPP1R7	-0.981981	4.21643
202184_s_at	NUP133	-0.981981	4.21577
209146_at	SC4MOL	-0.981981	4.1976
200789_at	ECH1	-0.981981	4.19048
203317_at	PSD4	-0.981981	4.18766
201930_at	MCM6	-0.981981	4.18656
224675_at	MESDC2	-0.981981	4.18167
225433_at	GTF2A1	-0.981981	4.18025
201170_s_at	BHLHE40	-0.981981	4.15556
202346_at	UBE2K	-0.981981	4.14928
222062_at	IL27RA	-0.981981	4.14677
217854_s_at	POLR2E	-0.981981	4.13559
201663_s_at	SMC4	-0.981981	4.12338
203033_x_at	FH	-0.981981	4.11916
214430_at	GLA	-0.981981	4.11876
203594_at	RTCD1	-0.981981	4.11822
209014_at	MAGED1	-0.981981	4.11648
200687_s_at	SF3B3	-0.981981	4.09711
217962_at	NOP10	-0.981981	4.08788
39729_at	PRDX2	-0.981981	4.08752
228231_at	SNX8	-0.981981	4.08252
1559946_s_at	RUVBL2	-0.981981	4.07812
206219_s_at	VAV1	-0.981981	4.07798
201470_at	GSTO1	-0.981981	4.06404
211730_s_at	POLR2L	-0.981981	4.06325
205436_s_at	H2AFX	-0.981981	4.05464
201347_x_at	GRHPR	-0.981981	4.0545
218252_at	CKAP2	-0.981981	4.05373
218501_at	ARHGEF3	-0.981981	4.05091
207157_s_at	GNG5	-0.981981	4.04777
200838_at	CTSB	-0.981981	4.04722
204222_s_at	GLIPR1	-0.981981	4.03247
1554479_a_at	CARD8	-0.981981	4.02998
213475_s_at	ITGAL	-0.981981	4.02935
213262_at	SACS	-0.981981	4.01899
224626_at	SLC35A4	-0.981981	4.01678
225297_at	HAUS1	-0.981981	4.01153
217878_s_at	CDC27	-0.981981	4.00633
227139_s_at	HPS3	-0.981981	4.00158
