# Supplementary material for: Characterization of human FCRL4-positive B cells
Source: PLoS One. 2017 Jun 21;12(6):e0179793. doi: 10.1371/journal.pone.0179793 (PMC5479562; doi:10.1371/journal.pone.0179793)
Supplement: S4 Table — (XLSX) [file pone.0179793.s007.xlsx]

## Sheet: Feuil1
S4 Table. Genes overexpressed in D4 FCRL4+ cells and in FCRL4+ MBCs puified from tonsils (Ehrhardt et al 2008).
(61 unique genes)
Gene ID	Gene.Name
203764_at	DLGAP5
219918_s_at	ASPM
218542_at	CEP55
218755_at	KIF20A
225655_at	UHRF1
219841_at	AICDA
224402_s_at	FCRL4
202580_x_at	FOXM1
221520_s_at	CDCA8
203418_at	CCNA2
222608_s_at	ANLN
202705_at	CCNB2
204825_at	MELK
209773_s_at	RRM2
204444_at	KIF11
209642_at	BUB1
236641_at	KIF14
207165_at	HMMR
202095_s_at	BIRC5
204641_at	NEK2
207828_s_at	CENPF
218355_at	KIF4A
226661_at	CDCA2
201291_s_at	TOP2A
228033_at	E2F7
203213_at	CDK1 (CDC2)
202503_s_at	KIAA0101
210052_s_at	TPX2
209408_at	KIF2C
223307_at	CDCA3
224753_at	CDCA5
219148_at	PBK
1554696_s_at	TYMS
1554408_a_at	TK1
218662_s_at	NCAPG
212021_s_at	MKI67
204962_s_at	CENPA
202954_at	UBE2C
221521_s_at	GINS2
205394_at	CHEK1
204026_s_at	ZWINT
219493_at	SHCBP1
209198_s_at	SYT11
204817_at	ESPL1
212192_at	KCTD12
226905_at	FAM101B
224733_at	CMTM3
204162_at	NDC80
218883_s_at	MLF1IP
208002_s_at	ACOT7
225105_at	C12orf75
205291_at	IL2RB
225687_at	FAM83D
201105_at	LGALS1
208018_s_at	HCK
200696_s_at	GSN
225105_at	OCC-1
205099_s_at	CCR1
209832_s_at	CDT1
222680_s_at	DTL
204318_s_at	GTSE1
