# Supplementary material for: Characterization of human FCRL4-positive B cells
Source: PLoS One. 2017 Jun 21;12(6):e0179793. doi: 10.1371/journal.pone.0179793 (PMC5479562; doi:10.1371/journal.pone.0179793)
Supplement: S5 Table — (XLSX) [file pone.0179793.s008.xlsx]

## Sheet: Feuil1 (2)
S5 Table. General characteristics of FCRL4+ cells generated in vitro, purified from tonsils, and from different tissues in various infectious and autoimmune diseases. Main characteristic features of FCRL4+ cells are shown by comparing FCRL4+ cells with the respective FCRL4- cells as indicated. ↗ means an increase, ↘ means a decrease and ↔ means no statistical differences. na means not applicable.…
	Tonsillar FCRL4+ MBCs [7,18]	In vitro generated FCRL4+ BCs	Peripheral blood FCRL4+ tissuelike MBCs in HIV patients [9]	Synovial FCRL4+ BCs in RA [12]	Peripheral blood CD21low BCs in HCV+ MC+ [10]
Characteristic features	Compared to tonsillar FCRL4- MBCs	Compared to FCRL4- BCs generated in vitro	Compared to naive and classical memory B cells from HIV patients	Compared to synovial FCRL4- B cells in RA patients	Compared to peripheral blood B cells in HCV+ MC- patients
Membrane markers
FCRL4	+	+	+	+	↗
CD11c	↗	↗	↗	↗	↗
CD20	↗	↗	↗	↗	na
CD21	↘	↗	↘	↘	↘
CD69	↗	↗
CD80	↗	↔		↗
CD86	↗	↔		↗
CD95	↗	↔		↗
Chemokines
CCR1	↗	↗		↗
CCR5	↗	↗		↗
CCR6	↗	↗	↗
Cytokines
RANKL	↗	↗		↗
TNF-alpha		↗		↗
Transcription factors
SOX5	↗	↗			↗
RUNX2	↗	↘
DLL1	↗	↔
AICDA	↗	↔ (↗ if compared to peripheral blood MBCs)
src kinases	HCK; FGR	HCK; FGR; LYN			FGR
Inhibitory receptors overexpressed	SIGLEC6	CD22; CD32B; CD72; CD85j; SIGLEC10; FCRLs1-5	CD22; CD32B; CD72; CD85d; CD85j; SIGLEC6
Genes regulating entry and progression through the cell cycle	↗	↘ (↗ if compared to peripheral blood MBCs)
In vitro proliferation
Cytokines + CD40L	↗	↘	↘
BCR ligation	↘		↘		Relative hypo-responsiveness
Immunoglobulin secretion	↗	+	↘ compared to classical MBC		IgM ↘ compared to CD21high B cells
Immunoglobulin class switching	Comparable level of Ig class switching (60% IgG-secreting cells in response to cytokine stimulation and BCR ligation)	↘ Majority of cyIgM+ cells (55% versus 27%)	Class switching extent intermediate between classical MBCs (high) and naive B cells		IgM positive cells
Somatic hypermutation	Comparable level of somatic hypermutation		↘ compared to classical MBC; ↗ compared to naive B cells		Hypermutated

## Sheet: Feuil1
Characteristic features	Tonsils FCRL4+ BCs 1	In vitro D4 FCRL4+ BCs 2	In vitro D4 FCRL4+ BCs 3	Peripheral blood FCRL4+ tissuelike MBCs in HIV patients 4	Synovial FCRL4+ BCs in RA 5	Peripheral blood IgM+CD27+ BCs in CVID 6	Peripheral blood CD21low BCs in HCV+ MC+ 7
Membrane markers
FCRL4	+	+	+	+	+	+	↗
CD11c	↗	↗		↗	↗	↗	↗
CD20	↗	↗	↗	↗	↗	↗	na
CD21	↘	↗		↘	↘	↘	↘
CD27	28-70 % (Erh/JI)	100 %		neg	47 %	low	100%
CD69	↗	↗	↘
CD80	↗				↗
CD86	↗				↗	↗
CD95	↗				↗	↗
Chemokines
CCR1	↗	↗	↗		↗	↗
CCR5	↗	↗	↗		↗
CCR6	↗	↗	↗	↗
Cytokines
RANKL	↗	↗			↗
TNF-alpha		↗			↗
Transcription factors
SOX5	↗	↗	↗			↗	↗
RUNX2	↗
DLL1	↗
AICDA	↗		↗
src kinases	HCK; FGR	HCK; FGR; LYN	HCK				FGR
Inhibitory receptors	SIGLEC6	CD22; CD32B; CD72; CD85j; SIGLEC10; FCRLs1-5	CD22; CD72; CD85j; SIGLEC10; FCRL3; FCRL5	CD22; CD32B; CD72; CD85d; CD85j; SIGLEC6		CD22; CD32; CD72; SIGLEC10; FCRLs1-5;
Genes regulating entry and progression through the cell cycle	↗	↘	↗
In vitro proliferation
Cytokines + CD40L	↗	↘	na	↘
BCR ligation	↘			↘		↘	Relative hypo-responsiveness
Immunoglobulin secretion	↗	+	na	↘ compared to classical MBC		IgM ↗	IgM ↘ compared to CD21high B cells
Immunoglobulin class switching	Comparable level of Ig class switch (60% IgG-secreting cells in response to cytokine stimulation and BCR ligation)	↘ : Majority of cyIgM+ cells (55% versus 27%) and 41% cyIgA+cyIgG versus 70%	↘ : Majority of cyIgM+ cells (55% versus 45%) and 41% cyIgA+cyIgG versus 52%	Class switching extent intermediate between classical MBCs (high) and naive B cells		Unswitched	IgM positive cells
Somatic hypermutation	Comparable level of somatic hypermutation			↘ compared to classical MBC; ↗ compared to naive B cells		Unmutated	Hypermutated
1 compared to tonsillar FCRL4- B cells
2 compared to in vitro D4 FCRL4- B cells
3 compared to peripheral blood memory B cells
4 naive and classical memory B cells from HIV patients
5 compared to synovial FCRL4- B cells in RA patients
6 compared to peripheral naive B cells from healthy donors and CVID patients
7 compared to peripheral blood B cells in HCV+ MC- patients
